# Supplementary material for: MicroRNA‐92b in the skeletal muscle regulates exercise capacity via modulation of glucose metabolism
Source: J Cachexia Sarcopenia Muscle. 2023 Nov 20;14(6):2925–38. doi: 10.1002/jcsm.13377 (PMC10751421; doi:10.1002/jcsm.13377)
Supplement: Supplementary file 2 — Data S1. Supporting Information. [file JCSM-14-2925-s002.xls]

id	logFC	AveExpr	t	P.Value	adj.P.Val	B
Tmem230	1.58444633333334	15.9793185	75.0242781404077	6.5142918056236e-08	0.00184341429515537	8.39434450335841
1700001K23Rik	-0.0868163333333333	0.0434081666666667	-37.8278469995412	1.259991632199e-06	0.0178276216039836	6.55408885526524
Trem2	0.194300333333333	0.253691833333333	21.691579889919	1.38599268442942e-05	0.129015282837745	4.27266617245363
Gm52343	-0.019842	0.009921	-18.3040688604854	2.87274944889049e-05	0.129015282837745	3.48630331967362
2410004I01Rik	-0.0321163333333333	0.0160581666666667	-18.2962650384721	2.87800398917793e-05	0.129015282837745	3.48429360259585
Txndc16	-1.379988	6.142297	-17.9584735170595	3.11720786001274e-05	0.129015282837745	3.39632083348376
Gak	-0.503086000000001	5.41413833333333	-17.8601032408772	3.19141628335646e-05	0.129015282837745	3.37033565577206
Ncapg	-0.0354006666666667	0.0177003333333333	-16.8405848063974	4.10432019439612e-05	0.145180066076277	3.09079823373663
Gm10267	0.142033333333333	0.0710166666666667	15.9846749568355	5.12937915897914e-05	0.1557217768682	2.84067259271936
A430010J10Rik	-0.0219336666666667	0.0109668333333333	-15.2713504080937	6.23289343693605e-05	0.1557217768682	2.62037383123228
Odc1	15.0244246666667	39.9176506666667	14.9350868189592	6.85362796112713e-05	0.1557217768682	2.51251015401562
Kcnh2	-0.396825	0.5350215	-14.7713385954665	7.18331570624801e-05	0.1557217768682	2.45900790455009
Gm34521	-0.325126666666667	0.659591666666667	-14.7069746118662	7.31821600813907e-05	0.1557217768682	2.43779883250289
Dym	3.46262766666667	33.4504865	14.4116271261198	7.97860658330652e-05	0.1557217768682	2.33915259717418
Ccno	0.0210203333333333	0.0105101666666667	14.2970400310205	8.25438777660259e-05	0.1557217768682	2.30028351226634
Irs1	-2.680898	19.3095396666667	-14.0793044451604	8.81139207144656e-05	0.155840483023622	2.22548164449206
Gm38951	-0.0285386666666667	0.0142693333333333	-13.7624684647798	9.70680308283995e-05	0.160907796374461	2.11436379674236
Acly	-1.21709466666667	6.80347366666667	-13.5797253618404	0.000102741203744814	0.160907796374461	2.04901181853322
Bnip3	38.7877626666666	132.804884666667	13.4199548210375	0.000108037604463735	0.160907796374461	1.99109687141898
Tinagl1	-2.22834566666667	17.6699291666667	-13.0293539441161	0.000122465480545585	0.173276408423948	1.84635030928883
Tex19.1	-0.022882	0.011441	-12.8620523575931	0.000129363253685664	0.1743200644189	1.78293662257614
Des	90.2947593333334	618.647949333333	12.305989477314	0.000155987551056245	0.20064253271771	1.56574548136195
Casz1	1.047678	7.06252666666667	12.1061712103674	0.000167168873489744	0.205675860087512	1.4851810350853
Optn	10.5166436666667	40.0791725	11.9648002997472	0.000175676371677499	0.206736090209978	1.42734283752333
Gm43868	-0.0174946666666667	0.00874733333333333	-11.8551564623019	0.000182641962514999	0.206736090209978	1.38199560553328
2700003A03Rik	-0.019329	0.0096645	-11.6382202748086	0.000197448718957104	0.214900148040312	1.29098476765083
Plcxd2	-0.0752136666666667	0.137439833333333	-11.3943782394706	0.000215887919813244	0.226266531662043	1.18658318090415
Gm128	-0.0351726666666667	0.0175863333333333	-11.2001702089997	0.000232100234098141	0.233035960214451	1.10178679757472
Cox19	6.65145366666667	38.4271101666667	11.0360290375358	0.000246977980752639	0.233035960214451	1.02894499231063
Cpne4	-0.0139493333333333	0.00697466666666667	-10.9524078680707	0.000255005906802415	0.233035960214451	0.991413113415728
Trim80	-0.0161483333333333	0.00807416666666667	-10.8209934490701	0.000268278083342466	0.233035960214451	0.931841757921898
Arhgef15	-2.68461966666666	12.2622178333333	-10.7280090057213	0.000278181927277995	0.233035960214451	0.889249536032604
Brk1	2.13621533333333	35.172742	10.5823465188487	0.00029461257609948	0.233035960214451	0.821777530386672
Psap	-24.9576036666667	289.8049355	-10.4130887658506	0.000315222978118399	0.233035960214451	0.742200136674153
Sars	5.597055	35.7688035	10.410837008735	0.000315508857735152	0.233035960214451	0.74113279461362
Tmem151a	0.012152	0.006076	10.4037079930704	0.000316416040379615	0.233035960214451	0.737752096637813
Timp3	-9.63080066666667	39.6820183333333	-10.3897644138393	0.000318199632022374	0.233035960214451	0.731133152218023
Palm3	-0.0597786666666667	0.102825	-10.3238447827539	0.000326800138295267	0.233035960214451	0.699721423966006
Serpinb8	0.366809666666667	0.549935166666667	10.3194729889782	0.000327380516666462	0.233035960214451	0.69763115796129
Gm33856	-0.0312346666666667	0.037734	-10.1525675411572	0.000350512021831574	0.233035960214451	0.617166024449258
Psmc2	12.142172	85.1623993333333	10.1135192163038	0.000356209340467303	0.233035960214451	0.598152009900881
Clca2	-0.292071	0.335734833333333	-10.10729822096	0.000357127436616107	0.233035960214451	0.595116096386866
Gm30455	-0.0521916666666667	0.0597981666666667	-10.0906645783594	0.000359596482272865	0.233035960214451	0.586989635246033
Gpsm3	-0.489243	1.67591816666667	-10.0723249207897	0.000362343001252238	0.233035960214451	0.578014365544966
Efna5	-0.0724126666666667	0.127431333333333	-9.88410093640902	0.000392068128010623	0.238951236579398	0.484958440265094
Dock8	-0.108278	0.336366333333333	-9.86613702146654	0.00039505825756978	0.238951236579398	0.475986509974847
Gm35242	-0.195628666666667	0.248316666666667	-9.85531621805377	0.000396872857418606	0.238951236579398	0.470574421542084
Plxnb3	-0.355792333333333	0.6126855	-9.60795305330972	0.000441275774512182	0.252798126391018	0.345244669576729
Fbln7	-1.23956266666667	2.603987	-9.59962708543032	0.000442873194013277	0.252798126391018	0.340971727336477
Fxr2	1.54573066666666	33.7026926666667	9.56714445775197	0.000449173258932477	0.252798126391018	0.324266933313941
Aggf1	-0.678114999999998	8.5755885	-9.53455319248692	0.000455604793481587	0.252798126391018	0.30745084744566
Gnal	0.179679666666667	0.2619465	9.38160509141204	0.000487334300060274	0.265203577367416	0.227783243919863
Brd1	-1.756864	8.43746466666667	-9.15393947617786	0.000539725170753589	0.288172507207265	0.106846572169676
Slc16a3	55.04034	171.052643	9.07576420202302	0.000559285869985402	0.288949111963999	0.0646532459089544
Frk	-0.0760756666666667	0.319308166666667	-9.00766707813581	0.000577034227388976	0.288949111963999	0.0276154653336471
Cnksr1	10.2824003333333	23.2954818333333	8.97981947145424	0.000584489906750326	0.288949111963999	0.0123922925242308
Fam214b	2.155894	10.0582086666667	8.93168614201077	0.000597656023920335	0.288949111963999	-0.0140265420307086
Fnip2	-0.470509333333333	1.67028866666667	-8.90344442875597	0.000605549685834949	0.288949111963999	-0.0295905835241292
Gng7	-0.211463	0.588610833333333	-8.83861505691952	0.000624156392550795	0.288949111963999	-0.065496096844778
6230400D17Rik	0.376885	0.832999166666667	8.80906752594543	0.000632868013209142	0.288949111963999	-0.081943762897283
Gm41584	-0.011196	0.005598	-8.72756970263138	0.000657676851137755	0.288949111963999	-0.12758149440659
Gm46523	0.0432406666666667	0.0216203333333333	8.7068477153759	0.000664173047550435	0.288949111963999	-0.139249694849836
Zc3h15	3.41901466666667	25.5247456666667	8.68412918107755	0.000671385340671722	0.288949111963999	-0.152072239792465
Abi3bp	-1.434402	3.47778766666667	-8.61951368189682	0.000692426976820179	0.288949111963999	-0.188715211132176
Pltp	-1.74040533333333	10.1691886666667	-8.6153320246131	0.000693816224538734	0.288949111963999	-0.191095488590684
Jade3	-0.163405	0.3485175	-8.60703915103887	0.00069658138830755	0.288949111963999	-0.195819159554526
Uhrf2	-1.32796933333333	6.819014	-8.59617052101265	0.000700225790963814	0.288949111963999	-0.202016473398834
Ube2h	-3.72731266666667	23.1379033333333	-8.59417710266819	0.000700896733383999	0.288949111963999	-0.203153922778223
4933431K23Rik	0.0879593333333333	0.0599956666666667	8.52812328328219	0.000723579224863377	0.288949111963999	-0.240985050478068
Fryl	-1.208249	4.35662183333333	-8.51330595673984	0.000728789740207765	0.288949111963999	-0.249509099781965
Dlgap4	4.573279	18.0466325	8.43491776836598	0.000757128895945461	0.288949111963999	-0.294836069133782
Itpa	2.28622766666667	20.7216065	8.42933215239258	0.00075919906584355	0.288949111963999	-0.298080876519919
Bend7	-0.274164333333333	0.833659833333333	-8.42142596988796	0.00076214110729996	0.288949111963999	-0.302677182365621
Psma6	12.413142	128.139793333333	8.4070602707573	0.000767522517400474	0.288949111963999	-0.311039073421012
Dpep1	-1.76497133333333	8.89885466666667	-8.39024639200269	0.000773879984979595	0.288949111963999	-0.320842915065528
Rps6ka5	-1.07953633333333	3.70084516666667	-8.38459492204895	0.000776031256953281	0.288949111963999	-0.324142285695586
Tmem178b	-0.187050333333333	0.3930335	-8.25097182936576	0.000829086805783444	0.29171023965658	-0.402760890692568
Gcnt2	-1.53315633333333	3.3982645	-8.23367597474585	0.000836273095761947	0.29171023965658	-0.413023292017168
Nsfl1c	6.83473	43.6906976666667	8.22977940814501	0.000837902551908782	0.29171023965658	-0.415338052604522
Ermn	0.0112623333333333	0.00563116666666667	8.20955612609048	0.000846421894337307	0.29171023965658	-0.427368031193991
LOC100041593	-0.932205333333334	1.24938333333333	-8.20103403601565	0.000850043539754478	0.29171023965658	-0.43244567233101
St6galnac3	-0.405232	1.13982366666667	-8.15792207392514	0.000868656985710039	0.29171023965658	-0.458207627759628
Gm3363	-0.124909	0.0624545	-8.14960105634087	0.000872306527499157	0.29171023965658	-0.463194392762367
Dpy19l3	0.439822666666666	1.62728433333333	8.13229735935423	0.000879955817017486	0.29171023965658	-0.473579506227374
Ccdc28b	3.25090633333333	23.1413411666667	8.12738888929348	0.000882140523759028	0.29171023965658	-0.476529117781199
Sgms1	-5.20816399999999	19.6647476666667	-8.11756718940303	0.000886531931955116	0.29171023965658	-0.482436132002396
Dnajb2	4.68459833333333	28.1734018333333	8.07908199481781	0.000903997879776921	0.292575021761963	-0.505645664742415
Zfp282	-0.442487666666666	2.67939983333333	-8.05354486992685	0.000915819169177478	0.292575021761963	-0.521102698641458
Gm40610	-0.141438666666667	0.08735	-8.04423129524397	0.000920177289448536	0.292575021761963	-0.526751198207508
Acyp1	3.91802066666667	17.8498666666667	8.00714612809752	0.000937783165647982	0.294859866905629	-0.549302312159266
Triqk	-0.220441666666667	0.595599833333333	-7.96336596298279	0.000959098609537097	0.297903312185514	-0.576048122066737
Vsig10l	-0.164970666666667	0.646961333333333	-7.93339391212056	0.000974032009433258	0.297903312185514	-0.594436088665629
Gm51902	-0.0943493333333333	0.0471746666666667	-7.89207750892598	0.000995084754731134	0.297903312185514	-0.619888163385323
Gm46565	-0.425204666666667	0.820628666666667	-7.89036873449517	0.000995967330045306	0.297903312185514	-0.620943432903309
Cptp	0.552556000000001	3.01510966666667	7.80109914093565	0.00104342983131587	0.297903312185514	-0.676364215631258
Arhgef5	-0.608129666666667	2.34771516666667	-7.79303097042611	0.00104785378671415	0.297903312185514	-0.6814015098841
Lipo2	0.0459006666666667	0.232259	7.7690646049743	0.001061130383833	0.297903312185514	-0.696392669014181
Lrrc8e	-0.0197876666666667	0.0186491666666667	-7.7529702722596	0.00107016113902787	0.297903312185514	-0.706483362957838
St3gal6	6.66024533333334	57.3792626666667	7.72658871295127	0.00108516745171785	0.297903312185514	-0.723064980044784
Pogz	-0.799908333333333	4.2135415	-7.72628668213419	0.00108534072993458	0.297903312185514	-0.723255112240132
Tceal5	2.80134633333333	9.62291383333333	7.72459298531867	0.00108631304553488	0.297903312185514	-0.724321440299079
Cnst	-1.06328433333333	13.3418445	-7.71133627821946	0.00109396017867332	0.297903312185514	-0.732674994304051
Ipo13	-7.6166863333333	59.7922245	-7.66146910381277	0.00112331919809062	0.297903312185514	-0.764214872301457
Fhod1	5.898067	16.6924048333333	7.65871606300182	0.00112496779018344	0.297903312185514	-0.765961502664698
Gm41823	-0.097162	0.048581	-7.65846453937431	0.00112511855577518	0.297903312185514	-0.766121106740962
Sstr1	-0.012881	0.0064405	-7.65480357733951	0.00112731575613321	0.297903312185514	-0.768444702061901
Prpf18	-1.418739	16.1322991666667	-7.64794465076711	0.00113144635162194	0.297903312185514	-0.77280072930895
Garre1	-1.53622066666667	11.6432123333333	-7.63538086689602	0.00113906040737935	0.297903312185514	-0.780788988998229
Ccdc170	-0.21228	0.453113	-7.6089044705043	0.0011553111077622	0.297903312185514	-0.797661957196787
Zfp942	0.898084	5.07591866666667	7.58623754370403	0.00116944822460302	0.297903312185514	-0.812149244995837
Mark1	-0.250027	1.23936583333333	-7.56973915738617	0.00117987057230766	0.297903312185514	-0.822718474698357
Gm41192	-0.032664	0.02058	-7.55963733903037	0.00118630787685561	0.297903312185514	-0.829200139492028
Erich3	0.0190583333333333	0.0400888333333333	7.51446011498002	0.0012156248808589	0.297903312185514	-0.858282776556012
Popdc3	3.86599533333334	17.3391686666667	7.50981587460552	0.00121868837803383	0.297903312185514	-0.861281361882634
Rela	-1.02296033333334	9.7894605	-7.50240243371778	0.00122359801579354	0.297903312185514	-0.866071342645466
Rbm15b	-0.523246	2.00060966666667	-7.47361930275031	0.00124288946721427	0.297903312185514	-0.884708963303005
Muc4	-0.353809333333333	0.433102666666667	-7.44633830619736	0.00126151661698312	0.297903312185514	-0.902433238910412
Gm40302	-0.026142	0.0539183333333333	-7.44258811654756	0.0012641036676245	0.297903312185514	-0.904874242627514
Gm46323	-0.0897966666666667	0.0448983333333333	-7.41307636364054	0.00128468898009348	0.297903312185514	-0.924121863003329
Zscan30	-0.250577666666667	1.0375785	-7.38001089039637	0.00130823946534636	0.297903312185514	-0.94576848901441
Rpn1	4.44049866666667	25.7523963333333	7.37452877172012	0.0013121945979169	0.297903312185514	-0.94936574775581
Nupl2	0.530854333333333	2.5859065	7.3606828203756	0.00132224881624458	0.297903312185514	-0.958461785728801
Dnah1	-0.0360753333333333	0.066749	-7.3430534547909	0.00133518625487204	0.297903312185514	-0.97006534753142
Ppp2r5d	1.135664	13.495352	7.34298048741722	0.00133524012148975	0.297903312185514	-0.970113425681494
Pbxip1	11.4976976666667	65.7468551666667	7.34116936739095	0.0013365779894572	0.297903312185514	-0.971306907286153
Mmp15	-2.00127833333333	8.03514583333333	-7.33362092489812	0.00134217157707534	0.297903312185514	-0.976283953094213
Gm46371	-0.0170163333333333	0.0299421666666667	-7.3331723520294	0.00134250487587949	0.297903312185514	-0.976579861517618
Steap3	-1.394273	13.2305028333333	-7.3264625336398	0.00134750243691236	0.297903312185514	-0.981008020507094
Map4k3	-1.57785066666667	8.282462	-7.31124488016115	0.00135892080685222	0.298098767382202	-0.991064285964281
Wnk2	-2.16615933333334	12.639063	-7.26945650335978	0.00139088648467135	0.300705564301785	-1.01877492083681
Zim1	-0.295297666666667	1.12328383333333	-7.25743814180154	0.00140024855517787	0.300705564301785	-1.02677060782749
Mlxipl	9.15254700000001	35.7914765	7.24791943458052	0.00140771783407237	0.300705564301785	-1.03311160908409
A930035F09Rik	-0.0490523333333333	0.166467833333333	-7.18853363824689	0.00145542687612717	0.300705564301785	-1.07283891076804
Vta1	1.87680433333334	15.8083048333333	7.17935402080559	0.00146297576551041	0.300705564301785	-1.07900558168022
Fnbp1l	-1.08781	4.146096	-7.17714873995408	0.0014647963672606	0.300705564301785	-1.08048807578367
Icmt	-1.224668	8.27510533333333	-7.16517085851312	0.00147473309968845	0.300705564301785	-1.08854717882753
Cryba4	-0.0836556666666667	0.0418278333333333	-7.1645677077846	0.00147523562989219	0.300705564301785	-1.08895331118646
Hexa	4.82987166666667	21.8526025	7.16036424039991	0.00147874363777231	0.300705564301785	-1.09178455649937
Dlc1	-2.87147933333334	8.224722	-7.13986678215619	0.00149599572420278	0.300705564301785	-1.10561157612855
Tfg	3.95594833333334	30.6488165	7.13325392654353	0.00150161366540429	0.300705564301785	-1.11007986271943
Gm13871	0.166494	0.610211333333333	7.12765946859971	0.00150638645116337	0.300705564301785	-1.11386286037177
Kcne2	-0.026633	0.0133165	-7.11469686925932	0.00151751620582736	0.300705564301785	-1.12263824650754
Asph	26.5564113333334	144.399955666667	7.08649933176283	0.00154207369979675	0.300705564301785	-1.14177583259772
Csde1	8.76693266666666	166.817659	7.08219678889914	0.00154586314000307	0.300705564301785	-1.1447018165401
Gm53058	0.616144	1.089292	7.07794453916668	0.00154961940298011	0.300705564301785	-1.14759512668221
Pfkl	0.741226666666667	2.84961166666667	7.07587355740304	0.00155145283723446	0.300705564301785	-1.14900481200248
Dnah6	-0.0453096666666667	0.0453945	-7.00849078873172	0.00161257019518948	0.309290150107074	-1.19506901623281
Sms	3.72260366666666	22.5601571666667	7.00308015325303	0.00161760344249936	0.309290150107074	-1.19878456674015
Adgra2	-0.426362	1.84043766666667	-6.96938642276058	0.00164937994291572	0.312949100420099	-1.2219788569967
Man1b1	-0.933215000000001	7.36826016666667	-6.95948879130554	0.00165885804873188	0.312949100420099	-1.22881077468422
Gm19582	-0.03507	0.017535	-6.94462417207552	0.00167321715180134	0.313240098247726	-1.23908706489526
Hipk1	-4.75890666666666	12.102143	-6.90996929076919	0.00170728371749313	0.313240098247726	-1.26311916491962
Znrd1as	2.37466233333333	11.9188128333333	6.90685012223915	0.00171039104887645	0.313240098247726	-1.26528733264188
8430423G03Rik	0.0830326666666667	0.0415163333333333	6.89934409371365	0.00171789677163643	0.313240098247726	-1.27050833051637
Samd4b	-0.662845	3.5183315	-6.88878066101929	0.00172852761286043	0.313240098247726	-1.27786431152892
Nkiras1	6.30355966666667	20.3706881666667	6.87203183292051	0.00174554747602901	0.313240098247726	-1.28954758928829
Nbdy	-1.72181533333333	7.80142866666667	-6.86926930339418	0.00174837421369446	0.313240098247726	-1.29147697726817
Pno1	3.36611733333333	41.443934	6.86870214150747	0.00174895524500462	0.313240098247726	-1.29187317372766
Gpr4	-0.813236666666667	2.47957466666667	-6.82861603127849	0.00179062180382259	0.315257931433435	-1.31994749464643
Usp19	-4.009612	42.445012	-6.81840019663772	0.00180143236587668	0.315257931433435	-1.32712487231172
Hdac4	-1.67576433333333	5.70709883333333	-6.79667224767126	0.00182468974988313	0.315257931433435	-1.3424211936554
Gm51575	-0.0659533333333334	0.061734	-6.79541677217542	0.00182604469782036	0.315257931433435	-1.34330632431269
Popdc2	5.811259	31.4514118333333	6.79010033851866	0.00183179590337307	0.315257931433435	-1.34705605539466
Lrrc8c	-1.67285733333333	5.320079	-6.78943998420984	0.00183251179400501	0.315257931433435	-1.34752198572949
Mrpl37	2.03879933333333	47.2823543333333	6.780339518113	0.00184241227152868	0.315257931433435	-1.3539470280126
Tro	-0.172014333333333	0.235482833333333	-6.76732303527469	0.00185668605220289	0.315257931433435	-1.36314971150557
Pprc1	-0.987037666666666	3.59442483333333	-6.76387691824861	0.00186048747435804	0.315257931433435	-1.36558866787611
Cd63	20.8011913333333	90.8961986666667	6.72356851695116	0.00190566049176418	0.316270244301366	-1.39419594480568
Ak6	3.50468500000001	31.2388635	6.71269019481214	0.00191807888242107	0.316270244301366	-1.40194156057403
Fam193a	-0.228399	3.20020616666667	-6.70436726331346	0.00192764642394153	0.316270244301366	-1.40787493090864
Apoe	-12.7596243333333	44.7541671666667	-6.70086007557902	0.00193169540339285	0.316270244301366	-1.41037707067069
D2hgdh	-0.764136666666667	5.08447033333333	-6.69946918635339	0.0019333040135053	0.316270244301366	-1.41136968538353
Shroom4	-1.92890566666667	4.20897583333333	-6.6931747155771	0.00194060412297571	0.316270244301366	-1.41586396671833
Gm31407	-0.0522846666666667	0.031469	-6.68796757006984	0.00194666846726414	0.316270244301366	-1.41958462179528
Lrch1	-0.118857	1.8242895	-6.6801016172838	0.00195587295048198	0.316270244301366	-1.42520976318447
Fbxo17	0.754577333333334	3.108891	6.650510291998	0.00199097588086083	0.320117247026135	-1.44642199390539
Smg9	0.510963333333333	6.49802633333333	6.63251390128331	0.00201269795212359	0.321781506492618	-1.45936186437949
Dnajc15	3.38252766666668	58.8519261666667	6.59833808698718	0.00205474539467512	0.325150340103861	-1.48401755021129
Trappc3	1.306745	16.3255501666667	6.59046259346425	0.00206458531366346	0.325150340103861	-1.48971458790726
Barhl1	0.041489	0.0207445	6.58754894186219	0.00206824020138154	0.325150340103861	-1.49182375194559
Erlin1	-0.474988333333333	2.47829983333333	-6.57666105384341	0.00208196757491571	0.325500101850634	-1.49971239397323
Bex1	4.90925966666667	9.3713725	6.5284123055747	0.00214414455583379	0.332412951087733	-1.53480384659284
Ctsd	38.9533079999999	396.654642666667	6.49932801773181	0.00218271256930533	0.332412951087733	-1.55606290913365
Pcsk5	-0.236585	0.5882485	-6.48446511246568	0.00220274634837529	0.332412951087733	-1.56695787706228
Lbr	-1.761292	9.800179	-6.4597303761153	0.00223658265707166	0.332412951087733	-1.58513587703546
Pcdhgb1	-0.153598666666667	0.235682666666667	-6.45367520455101	0.00224496165520831	0.332412951087733	-1.58959484431928
Zwint	2.319621	17.4120328333333	6.45033407669224	0.00224960130536847	0.332412951087733	-1.59205672173456
Scn4b	-31.7138343333334	133.8712275	-6.44996497322486	0.00225011457226596	0.332412951087733	-1.59232875769361
Rnf169	-0.736917	2.67168616666667	-6.44814916665164	0.00225264165807719	0.332412951087733	-1.5936672304558
Poglut2	-0.57957	5.46432133333333	-6.43363911839608	0.00227295950268571	0.332412951087733	-1.60437429897724
LOC108167342	-0.0264053333333333	0.0132026666666667	-6.43324382119093	0.00227351612066328	0.332412951087733	-1.60466627496135
Purg	-0.483714666666667	1.73575066666667	-6.42485265613055	0.00228537076292442	0.332412951087733	-1.61086774188068
Rhobtb3	0.535330333333333	6.26674183333333	6.42201593179897	0.0022893952771128	0.332412951087733	-1.61296575046845
Rxfp3	-0.01896	0.00948	-6.4139477598174	0.00230088875891356	0.332412951087733	-1.61893712465951
Tle3	-0.683048666666667	2.698261	-6.39940465357056	0.00232178311524985	0.332412951087733	-1.62971659703229
Lztr1	-1.22747966666666	10.2936145	-6.39883790888286	0.00232260200967652	0.332412951087733	-1.63013708776482
Gm39040	-0.0138496666666667	0.00692483333333333	-6.39834535133129	0.00232331399455843	0.332412951087733	-1.63050256137259
Abcf2	-1.68854933333333	38.6764246666667	-6.39657138630441	0.00232588042672172	0.332412951087733	-1.63181902369173
Gm51775	0.0453476666666667	0.0516621666666667	6.37383451316788	0.00235908028217664	0.335463587060475	-1.64871917286987
Akap7	-0.958411666666667	4.4777435	-6.3657918837659	0.00237096114953348	0.335467293047492	-1.65470925557217
Ntn4	-1.68562166666667	3.00072116666667	-6.3478630762462	0.00239770805123684	0.335512861292596	-1.66808523592916
Ugt1a6b	0.026503	0.0132515	6.34751021316067	0.00239823812163086	0.335512861292596	-1.66834880908296
Baz1a	-0.329996666666666	1.06113966666667	-6.34178892906607	0.00240685245750219	0.335512861292596	-1.6726240601958
Angptl2	-5.81725066666666	19.4608486666667	-6.33008912664215	0.002424585364347	0.336328022746526	-1.68137679050188
Camk2n2	-0.262531666666667	0.346177166666667	-6.30465312396072	0.00246368646136463	0.338538253843793	-1.7004522244551
Akip1	0.884658333333333	4.71315083333333	6.30416416434094	0.00246444555416713	0.338538253843793	-1.70081954005722
Gm39990	0.0561283333333334	0.0588585	6.28170800398675	0.002499615051163	0.340875963604569	-1.71771456123658
Il17d	-0.180358666666667	0.582590333333333	-6.27795291317007	0.00250555517809564	0.340875963604569	-1.72054461214159
Cct6a	8.607695	63.0522568333333	6.26751343264734	0.0025221592445914	0.341493121069126	-1.72841977725645
Zfp185	-0.601971	1.11171016666667	-6.25923366614518	0.00253542303209888	0.341654290296829	-1.73467346001969
Otud7a	-0.00765966666666667	0.00382983333333333	-6.24416702164883	0.00255977631073439	0.342283686439776	-1.74607083094378
Zfp534	-0.143272333333333	0.172541166666667	-6.24139655937251	0.00256428516238718	0.342283686439776	-1.74816905962618
Cttnbp2nl	-2.37917266666667	3.689367	-6.22862987794558	0.00258518718462883	0.343453647655524	-1.75784794702179
Eva1c	-0.168214666666667	0.151734333333333	-6.21621534783034	0.00260571066994431	0.344562619336842	-1.76727557322829
Rabl6	-2.35192033333333	29.4118685	-6.17592987338745	0.00267368142599429	0.346398350835226	-1.79797570594128
Htra2	-1.16447	8.891784	-6.1667733054679	0.00268942858789446	0.346398350835226	-1.80497657025256
Gm38754	-0.0387123333333333	0.0193561666666667	-6.15367029762668	0.00271215830664075	0.346398350835226	-1.81500963908937
Ush1c	0.664754333333334	2.01999816666667	6.14677433782141	0.00272421399721547	0.346398350835226	-1.82029696838091
Mfsd11	1.53788433333333	9.4918125	6.12286906799264	0.00276651061334861	0.346398350835226	-1.8386635384349
Klf7	-1.41757633333333	4.5191415	-6.11813205127726	0.00277498604884101	0.346398350835226	-1.84230998595518
Ramp1	-5.48731066666667	17.277945	-6.08798772421571	0.00282966188315747	0.346398350835226	-1.86556862469125
Gm46143	0.06363	0.031815	6.08183815132702	0.00284097543110009	0.346398350835226	-1.87032503059418
Snx3	9.36124299999999	61.0997041666667	6.07855831491311	0.00284703180204952	0.346398350835226	-1.87286343405964
Gm15984	-0.182451666666667	0.186382166666667	-6.0775046477714	0.00284898075948009	0.346398350835226	-1.87367914840496
Scarf1	-2.56954	8.22994733333333	-6.07165332340579	0.00285983329172911	0.346398350835226	-1.8782111492678
Pfkm	155.157994333334	1725.56201816667	6.06058887879124	0.00288049159739519	0.346398350835226	-1.88679057919976
St8sia5	3.397891	16.7142755	6.06009435970729	0.00288141911282061	0.346398350835226	-1.88717432960177
2610301B20Rik	0.430641333333333	2.949237	6.05966474671654	0.00288222518405199	0.346398350835226	-1.88750773309447
Tpbg	-0.07073	0.122921	-6.05768981976895	0.00288593419466097	0.346398350835226	-1.88904063340175
Map3k2	-0.216982666666667	2.14538633333333	-6.05287475663205	0.00289500133098432	0.346398350835226	-1.89277969786237
Ptpn4	-1.00211933333333	5.42351433333333	-6.0524751228197	0.00289575541889094	0.346398350835226	-1.89309013619467
1700123M08Rik	-0.741150999999999	6.5478115	-6.03727808657441	0.00292460842380679	0.346398350835226	-1.90490768543065
P3h3	-0.772225	3.23341816666667	-6.034812546004	0.00292932218512666	0.346398350835226	-1.9068272224231
Zfp410	-1.65225866666667	8.02934633333333	-6.02276305641986	0.00295249162177418	0.346398350835226	-1.91621747577739
Chek2	-0.986859	2.65240483333333	-6.0213192647154	0.00295528266079757	0.346398350835226	-1.91734365557724
Nfe2l2	-4.823167	21.9499111666667	-6.00961773085916	0.00297802130666483	0.346398350835226	-1.92647912113057
Pacsin3	27.2846393333333	128.685155666667	6.00839400601361	0.00298041146421869	0.346398350835226	-1.92743532386497
Mllt11	5.68733066666666	30.2475033333333	6.00319653581513	0.00299058893909897	0.346398350835226	-1.93149831873533
Gm52771	-0.039149	0.0274338333333333	-5.99748631306539	0.00300181892433916	0.346398350835226	-1.93596543099434
Use1	5.93815466666667	35.204016	5.99640787623354	0.00300394554458013	0.346398350835226	-1.93680947960321
Gpr156	-0.00644366666666667	0.00322183333333333	-5.9939472461128	0.00300880459638236	0.346398350835226	-1.93873577470628
Pabpc4	3.97658800000001	71.2590616666667	5.98856552600226	0.00301946512160927	0.346398350835226	-1.94295106536865
Gemin6	1.462221	5.2428765	5.98366946099862	0.0030292032952449	0.346398350835226	-1.94678862398589
Cystm1	27.977916	165.757531666667	5.98074072688673	0.00303504662845037	0.346398350835226	-1.94908539317662
Nrn1	-0.143232333333333	0.221677833333333	-5.97678950359041	0.00304295160229644	0.346398350835226	-1.95218545883376
Mettl8	0.719986666666668	3.578095	5.96150835257202	0.00307375877379538	0.346398350835226	-1.96419040447986
Ak4	0.155939	0.388241166666667	5.96082743689416	0.00307514026437769	0.346398350835226	-1.96472591294249
Gm52400	0.216464333333333	0.141758833333333	5.95860846900507	0.00307964747399381	0.346398350835226	-1.9664713703657
Zcchc10	-0.677360666666665	5.071781	-5.95215599424624	0.00309279928272133	0.346398350835226	-1.9715499177467
LOC115489488	-0.0558243333333333	0.0279121666666667	-5.9486388076132	0.0030999967888864	0.346398350835226	-1.97432005825555
Axin2	-0.467895333333333	2.074171	-5.94625225141637	0.00310489211834959	0.346398350835226	-1.97620046468183
H2al1e	0.03303	0.0349873333333333	5.94055246061637	0.00311662142573115	0.346398350835226	-1.98069388397601
Zfp799	-0.346808333333333	1.97364716666667	-5.9386813928518	0.003120483464751	0.346398350835226	-1.98216969375502
Gm46764	0.139124666666667	0.311181666666667	5.93515375521798	0.00312778053765183	0.346398350835226	-1.98495314611427
Cask	-0.313581333333333	1.67685366666667	-5.93149728654086	0.00313536586952042	0.346398350835226	-1.9878396573704
Tmed3	1.62077566666667	11.7727865	5.92438810516582	0.00315017754209368	0.346398350835226	-1.99345592985097
Gm51571	0.209786	0.160586	5.92012703846571	0.0031590958037914	0.346398350835226	-1.99682478240372
Gm46290	0.025535	0.0650791666666667	5.91725289669063	0.00316512850519735	0.346398350835226	-1.99909821572743
Pmf1	-1.244215	9.29773416666667	-5.91472679280621	0.00317044218200309	0.346398350835226	-2.00109708547405
Ccdc57	0.533211333333333	1.813684	5.90388459588582	0.00319337154075983	0.347561645617006	-2.00968415568625
Slc2a4	63.9642816666667	282.910823833333	5.88703814663567	0.00322939754035807	0.349371532130471	-2.02305176270714
Brd4	-0.858308333333334	7.97963283333333	-5.87354376206012	0.00325860965601663	0.349371532130471	-2.03378164850504
Cdkal1	1.42120966666667	7.50335416666667	5.87112432793888	0.00326388082990554	0.349371532130471	-2.03570751643764
Bcl2l11	-0.681257	1.97209516666667	-5.87111848770119	0.00326389356636839	0.349371532130471	-2.0357121660312
Mtch1	-2.47358533333334	30.0431743333333	-5.86591185067078	0.00327527217906889	0.349371532130471	-2.03985880344872
Dot1l	2.54670666666667	15.9264473333333	5.86189763084752	0.00328407758663882	0.349371532130471	-2.04305779353181
Rhoj	-2.89611266666667	10.8949306666667	-5.85191270563093	0.00330610432867759	0.349778267429613	-2.05102252683692
Mxra8	-1.98166833333333	10.5982018333333	-5.84691326668574	0.00331720008850308	0.349778267429613	-2.05501453767499
9530062K07Rik	0.494195666666667	1.05121383333333	5.84341877375965	0.00332498247008855	0.349778267429613	-2.05780647992154
Gm39221	0.0300686666666667	0.0190036666666667	5.83198172685917	0.00335060783491612	0.350134314993434	-2.06695348912919
Dcaf5	1.181328	7.571222	5.82874775196999	0.0033578969365945	0.350134314993434	-2.06954251981481
Oat	-6.16783866666665	93.4636523333333	-5.82538951490821	0.00336548638342688	0.350134314993434	-2.07223224324201
Itm2b	-14.6870676666666	138.957450833333	-5.81682585588915	0.00338493374355879	0.350627643247478	-2.07909675661118
Tpra1	4.87460066666667	13.7254546666667	5.81168002742479	0.0033966847424327	0.350627643247478	-2.08322545385563
Blnk	-0.610699666666667	1.13278483333333	-5.79625176016906	0.00343221298483979	0.350627643247478	-2.09562160138903
Gm12404	-0.120872666666667	0.072741	-5.78755027119685	0.0034524486005529	0.350627643247478	-2.1026245531496
Sf3b6	2.23250333333333	15.0492353333333	5.78629534628113	0.00345537883815345	0.350627643247478	-2.10363520538159
Adam22	-0.224038333333333	0.602632833333333	-5.77773166702224	0.00347545526946403	0.350627643247478	-2.11053660075391
Nop58	-1.326558	7.32743633333333	-5.77675723808529	0.00347774860016799	0.350627643247478	-2.11132239867742
Ttpal	-1.02498133333333	3.15906733333333	-5.76917069182497	0.00349566622602975	0.350627643247478	-2.11744392949276
Rinl	-0.351336	0.741186666666667	-5.76258755050289	0.00351130437996323	0.350627643247478	-2.12276099077324
Kmt2e	-1.29839333333334	7.65835166666667	-5.76176978177012	0.00351325286624198	0.350627643247478	-2.12342182079211
Med18	-0.390929666666667	1.00282883333333	-5.75971015285533	0.00351816609937313	0.350627643247478	-2.12508651360145
Gm51551	-0.185772666666667	0.250173333333333	-5.75939660689876	0.00351891478840497	0.350627643247478	-2.12533997810484
Trrap	-0.367302999999999	3.2102205	-5.75101327500949	0.00353900408499567	0.351392061744587	-2.1321209544198
Gm10677	-0.018482	0.009241	-5.740599760273	0.0035641514333619	0.352129951240103	-2.14055496742264
Adnp2	-0.53806	1.763531	-5.73091509294317	0.00358773241790065	0.352129951240103	-2.14840953475107
Maged1	-1.84717366666667	11.2570298333333	-5.72407358072208	0.00360450415803008	0.352129951240103	-2.15396453218713
Cxxc5	2.28783133333334	13.161392	5.71832676268131	0.00361866542533239	0.352129951240103	-2.15863473622479
Urb2	-0.317230666666666	1.618753	-5.71582653968276	0.00362484740205117	0.352129951240103	-2.1606677203968
Dennd4b	-0.616919999999993	23.593315	-5.71568829804267	0.00362518958570512	0.352129951240103	-2.16078014804304
Rhbdl1	6.72726533333334	22.566264	5.71231917564095	0.00363354108990423	0.352129951240103	-2.16352081367873
Surf6	-0.569102000000001	3.21950766666667	-5.69043448230472	0.00368835826445421	0.356222396476196	-2.18135431137541
Rxylt1	2.66522933333334	14.077832	5.68416390569361	0.00370424839480383	0.356540207742037	-2.18647404787809
1700016A09Rik	-0.085983	0.131825833333333	-5.66207410595506	0.00376088729136999	0.360764707020976	-2.20454510139701
Tpte	-0.0203413333333333	0.0101706666666667	-5.64663728908319	0.00380108820332848	0.363325223036049	-2.2172063675795
Gm30771	-0.015658	0.007829	-5.6395524353741	0.00381971210999969	0.363325223036049	-2.22302643178951
Adap2	-0.909791666666666	3.70808016666667	-5.6179286217569	0.00387723865260444	0.363325223036049	-2.24082536371324
Psma1	12.8361893333333	72.925986	5.61733528186974	0.00387883180035441	0.363325223036049	-2.24131450533239
Vstm2b	-0.053766	0.026883	-5.61192279502624	0.00389340109180242	0.363325223036049	-2.24577834985192
Ppp1r3d	-0.162609666666667	0.496195166666667	-5.60193875235165	0.00392044951192761	0.363325223036049	-2.25402130929174
Fbxo30	-0.908489333333335	4.52486333333333	-5.59364158383441	0.00394310037957319	0.363325223036049	-2.26088027256844
Ythdf2	-1.06378	6.84817	-5.59180385095954	0.00394813861713351	0.363325223036049	-2.26240052956214
Gm51801	-0.025657	0.0128285	-5.58883845771566	0.00395628476273267	0.363325223036049	-2.26485445873807
Rtn1	-0.183895666666667	0.5407155	-5.58868353938281	0.00395671089085695	0.363325223036049	-2.26498268495163
Tpst1	-1.38565366666667	5.8828915	-5.58804055326444	0.00395848012030031	0.363325223036049	-2.26551491539221
Gm35824	-0.0735	0.0578956666666667	-5.5837089882353	0.00397042365635241	0.363325223036049	-2.26910160082804
Rcc2	-1.32481066666667	6.34199933333333	-5.58130660881896	0.00397706652096107	0.363325223036049	-2.27109178642634
Gprin3	0.03233	0.05347	5.57640278563439	0.00399066779515334	0.363325223036049	-2.27515629161516
Nphs2	-0.020377	0.0101885	-5.56363560635587	0.00402634271898157	0.363325223036049	-2.28575132658082
Pdgfrl	-0.418936	1.254503	-5.55598621384615	0.00404790129323541	0.363325223036049	-2.29210832744129
Mapk8ip1	-0.320914666666667	2.05241466666667	-5.55343936764475	0.00405511001128123	0.363325223036049	-2.29422638027013
Marcks	-3.72428366666666	16.8772495	-5.55276892736628	0.00405701022933891	0.363325223036049	-2.29478406867487
Asb11	23.5611506666667	83.2615443333333	5.55224074079636	0.00405850801557095	0.363325223036049	-2.29522346374563
Caskin2	-0.719015333333331	9.15322266666667	-5.54138899924232	0.00408942841543851	0.363325223036049	-2.30425813036167
Tanc1	-0.745933333333334	3.33317633333333	-5.53865978618677	0.00409724951045797	0.363325223036049	-2.30653250362185
Src	-0.195026666666667	0.956937333333333	-5.53436097059998	0.0041096051873457	0.363325223036049	-2.31011665408631
Aqp4	-5.72213166666666	13.6698168333333	-5.53308620500206	0.00411327775032989	0.363325223036049	-2.31117990750979
Ado	-1.230835	9.6309885	-5.52762212370377	0.0041290644739247	0.363325223036049	-2.31573952125374
Cad	-0.239309333333333	1.98633966666667	-5.52131493941116	0.00414737791879699	0.363325223036049	-2.32100701027612
Kera	-1.88790833333333	1.8165105	-5.51975507520433	0.00415192219778836	0.363325223036049	-2.3223104582645
Rbck1	-1.39343733333333	11.7694736666667	-5.51828213996259	0.00415621873729888	0.363325223036049	-2.32354152798291
Trim43c	0.187673333333333	0.636197	5.51619120900767	0.00416232716621756	0.363325223036049	-2.32528955003649
Lats2	-2.09633166666667	7.24422683333333	-5.50524295448855	0.00419448841951427	0.363325223036049	-2.33445066255615
Parp3	7.51065766666666	41.7273148333333	5.50304515293772	0.00420098063799281	0.363325223036049	-2.33629139738205
Gm51572	0.166741	0.132377166666667	5.49512923650096	0.00422446445487762	0.363325223036049	-2.34292594695818
Dcn	-40.1505893333333	165.379061333333	-5.49066389036446	0.00423778135481051	0.363325223036049	-2.34667172368588
Rdh10	-0.466144333333333	1.9677425	-5.48458490873117	0.00425599191640998	0.363325223036049	-2.35177487442455
Psmd8	21.165911	106.098143166667	5.47899016784318	0.00427283519070875	0.363325223036049	-2.35647536119472
Zfyve1	-1.095465	6.69232383333333	-5.4755633652684	0.00428319140977114	0.363325223036049	-2.35935625070644
Ppp1r13l	-0.883386333333333	1.64474683333333	-5.47122533229138	0.00429634486219781	0.363325223036049	-2.3630051917606
Fzd4	-7.506543	17.7598871666667	-5.469711281119	0.00430094709904836	0.363325223036049	-2.36427926035147
Crispld2	-3.084393	8.39116316666667	-5.46953032924485	0.00430149753255604	0.363325223036049	-2.36443154880605
Gpsm1	-0.772989333333334	1.80583633333333	-5.46806110120324	0.00430596988650895	0.363325223036049	-2.36566818906443
Gm52789	-0.199525333333333	0.319045666666667	-5.46161759465926	0.00432565026825286	0.363325223036049	-2.37109466132711
Sdhaf4	5.11035266666666	39.149664	5.46003635487613	0.00433049638191072	0.363325223036049	-2.37242707053527
Klhl15	-0.221859666666667	0.823413833333333	-5.45549540091248	0.00434444968016731	0.363325223036049	-2.37625508574927
Klrc1	-0.0290646666666667	0.0145323333333333	-5.45503738388948	0.00434586006325343	0.363325223036049	-2.37664132873211
Ankrd37	1.384202	1.99933033333333	5.43748436748782	0.00440032925361392	0.363325223036049	-2.39146242545103
Lsm12	1.22184633333333	15.5758051666667	5.43524204541784	0.00440734650466373	0.363325223036049	-2.39335839198321
1500002C15Rik	-0.130078333333333	0.3974405	-5.43234469266843	0.00441643360478191	0.363325223036049	-2.39580909680175
Ciao2a	3.44617800000001	33.146449	5.43183853361979	0.00441802340781058	0.363325223036049	-2.39623733024691
Slc25a39	3.51775766666667	23.9680341666667	5.42941112639208	0.00442565727020647	0.363325223036049	-2.39829145032799
Slc5a3	-0.576353333333334	0.757339666666667	-5.42850344379662	0.00442851588521222	0.363325223036049	-2.39905972952748
Rbm7	-1.53191166666667	9.78692616666667	-5.42817754685526	0.0044295427926863	0.363325223036049	-2.3993355986149
Oacyl	1.06821566666667	1.92388283333333	5.40066371017369	0.00451728241290913	0.367237307960033	-2.42267153597649
LOC115490354	-0.058144	0.121932	-5.39961703042984	0.00452066129515278	0.367237307960033	-2.42356106742487
Ldb3	326.517597333334	1032.774369	5.39586652732002	0.00453279363678728	0.367237307960033	-2.42674954870657
Zfp800	-0.414109333333335	2.25815966666667	-5.38657107203181	0.00456303240830059	0.367237307960033	-2.43465933075549
Hoxc5	0.311595666666667	1.17473316666667	5.38522023468666	0.00456744695163627	0.367237307960033	-2.43580966217974
Bicral	-0.402555333333333	3.41367033333333	-5.38121124872202	0.00458057862810008	0.367237307960033	-2.43922488225591
Plp2	2.26311966666666	11.8980861666667	5.37546611695298	0.00459947644336227	0.367237307960033	-2.4441224799118
Psmd6	13.4265186666667	108.458859666667	5.3744248341693	0.00460291163324119	0.367237307960033	-2.44501057573297
Gpr173	0.124911333333333	0.167708666666667	5.37093860703259	0.00461443517947764	0.367237307960033	-2.44798488171824
Gm50270	-0.0757733333333333	0.0548126666666667	-5.36833899138667	0.00462305067254343	0.367237307960033	-2.45020372046023
Anxa7	2.825353	15.8990318333333	5.3630125301902	0.00464076384389308	0.367237307960033	-2.45475253784507
Rbm12b2	-1.04423166666667	1.6515225	-5.36252646764182	0.00464238430906055	0.367237307960033	-2.45516780751527
D830024N08Rik	1.34303466666667	8.56949866666667	5.34283231104741	0.00470861818900148	0.367237307960033	-2.47201761927769
Cd2	-0.126626333333333	0.2879745	-5.34278386846575	0.00470878250358432	0.367237307960033	-2.47205912338813
Kdelr3	-0.721088666666667	3.67939	-5.34107467961855	0.00471458439570044	0.367237307960033	-2.47352368580016
Ccdc58	1.63072466666667	13.4710016666667	5.34018481950348	0.00471760845587955	0.367237307960033	-2.47428632554267
Gab1	-1.857323	6.87507583333333	-5.33532718724114	0.00473415760353564	0.367237307960033	-2.47845117168175
Cenpw	-0.0861823333333334	0.4053905	-5.33459284982251	0.00473666544093904	0.367237307960033	-2.47908102852149
Mmrn1	-0.161331666666667	0.209906166666667	-5.33357230831132	0.00474015334847466	0.367237307960033	-2.47995647744047
Cables1	-0.336306666666667	0.833709	-5.32874351855898	0.00475669866406405	0.367237307960033	-2.48410046338218
Vwa5b2	-0.017625	0.0088125	-5.32651355956442	0.00476436281295115	0.367237307960033	-2.48601513323888
Eda	-0.34964	0.917979666666667	-5.30942476593219	0.00482359093277904	0.367237307960033	-2.50070787611322
Itpkc	-0.608948000000001	1.91100466666667	-5.30699429993609	0.00483208643898372	0.367237307960033	-2.50280045437758
Arhgap27	-1.38813066666667	4.19388033333333	-5.29695705044154	0.00486736200798465	0.367237307960033	-2.51144995238457
Gm46265	-0.007322	0.003661	-5.2816207062133	0.00492186102079381	0.367237307960033	-2.52468970918773
Psmd14	8.84933833333333	43.3393128333333	5.2789832372102	0.00493130727323214	0.367237307960033	-2.52696952444967
Wdr82	-2.482715	11.0485291666667	-5.27741355912993	0.00493693951481739	0.367237307960033	-2.52832675198788
Ube2k	0.718121333333329	12.2097793333333	5.27612132320708	0.00494158205679176	0.367237307960033	-2.5294443153893
Tbc1d9	-0.272476	0.571948333333333	-5.27181539157857	0.00495708965728965	0.367237307960033	-2.53316969239613
Ncald	-0.370988666666667	2.07547366666667	-5.26941169892167	0.00496577188170142	0.367237307960033	-2.53525029478959
Slc25a29	1.38095966666667	5.38090416666667	5.26750615028601	0.00497266778438063	0.367237307960033	-2.53690021598845
Igsf6	-0.106624333333333	0.515418833333333	-5.26328856413143	0.00498797159246408	0.367237307960033	-2.54055360705081
Zbtb11	-1.073072	5.15775233333333	-5.2623732780759	0.00499130024490422	0.367237307960033	-2.54134674279064
Fkbp10	0.215101333333334	2.786374	5.25909442166537	0.00500324651125116	0.367237307960033	-2.5441888640034
Phc2	-1.40043166666667	10.0988605	-5.25797230399947	0.00500734275391325	0.367237307960033	-2.54516182295022
Fancm	-0.0712156666666666	0.297462166666667	-5.25791607770812	0.00500754811162287	0.367237307960033	-2.54521057938604
Gnaq	-0.590896000000001	4.33470033333333	-5.25658542665696	0.00501241106181152	0.367237307960033	-2.5463645627099
Vwa1	-2.29684533333333	7.01200966666667	-5.25394331675508	0.00502208365871565	0.367237307960033	-2.54865653285655
Jarid2	-1.12404633333333	6.11729116666667	-5.25264533726713	0.00502684369678632	0.367237307960033	-2.54978281612791
Lpcat3	-0.832866666666667	6.68815533333333	-5.25171662575595	0.00503025285865522	0.367237307960033	-2.55058880571793
Kcmf1	3.78750866666665	60.9301016666667	5.24544794455978	0.0050533370800994	0.367237307960033	-2.55603191714143
Dhx30	-1.06248466666667	9.276463	-5.24502107087773	0.00505491365427457	0.367237307960033	-2.55640274926957
Mtarc1	-0.069083	0.0532798333333333	-5.23854308720674	0.0050789115240888	0.367237307960033	-2.56203304634837
Zfhx2	0.0949900000000004	1.20400133333333	5.23362306110544	0.00509722941968016	0.367237307960033	-2.56631272668883
Smim7	2.41138833333333	20.5449738333333	5.23019207049965	0.00511005044058791	0.367237307960033	-2.5692989464988
Ripor2	0.555638	1.18006666666667	5.23000533213276	0.00511074936103601	0.367237307960033	-2.5694615192376
Gm3625	0.141566666666667	0.669938666666667	5.22815550176476	0.00511767907627231	0.367237307960033	-2.57107219857393
Pstpip2	5.10951533333333	30.800352	5.22440005533623	0.00513178224880667	0.367237307960033	-2.574343437122
Ltbp4	-4.57831766666667	26.9357988333333	-5.22309563908524	0.00513669176759681	0.367237307960033	-2.57548007844787
Tnmd	-1.59659666666667	2.55267533333333	-5.22289793388953	0.0051374363763238	0.367237307960033	-2.57565237310836
Ankrd26	-0.236597666666667	0.971112166666667	-5.22124627024114	0.00514366203777063	0.367237307960033	-2.57709194246862
Gm52573	0.0244943333333333	0.0122471666666667	5.21902006583067	0.00515206768181967	0.367237307960033	-2.57903281079664
Adam5	-0.0344276666666667	0.0215671666666667	-5.21284837299537	0.00517545704641774	0.367977596732486	-2.58441669090759
Utp20	-0.393017666666667	2.41398016666667	-5.20176817431282	0.0052177695341151	0.37005624630674	-2.59409441081722
LOC102640059	-0.009046	0.004523	-5.18940779913715	0.00526546211220176	0.370840926239506	-2.60490834408493
Pex7	0.557963666666673	15.9946551666667	5.18752883092897	0.00527275789470901	0.370840926239506	-2.60655390122196
Zfp983	-0.202728333333333	0.7443625	-5.18426106729332	0.00528547512944202	0.370840926239506	-2.60941678571565
Gm33489	-0.201806	0.238341666666667	-5.17757950349307	0.00531159280663327	0.370840926239506	-2.61527465972491
Cd151	4.49848766666667	52.9618055	5.17353115753713	0.00532749287682843	0.370840926239506	-2.61882665622885
Vmp1	2.59195499999999	25.9404841666667	5.1708200071235	0.00533817301452029	0.370840926239506	-2.62120655433852
Tlcd3b	-2.47453366666666	13.5355045	-5.16927674849191	0.00534426391690934	0.370840926239506	-2.62256166749105
Car9	0.170919333333333	0.649881333333333	5.16764909318205	0.00535069696087797	0.370840926239506	-2.62399121222848
Gm32925	0.039654	0.0416933333333333	5.16712634682456	0.00535276500401983	0.370840926239506	-2.6244504029532
Atp8b4	0.03064	0.074119	5.16532922923136	0.00535988192918078	0.370840926239506	-2.62602928845822
Ptma	-5.37524666666668	60.3163786666667	-5.15899020450016	0.00538507657164945	0.371104337665785	-2.63160177889651
Neu2	-1.95152833333333	7.21202183333333	-5.15777631922994	0.00538991740690641	0.371104337665785	-2.63266945413079
Tagap1	3.69702266666667	15.8097753333333	5.15303078315225	0.00540889227959322	0.37150687798041	-2.63684518026507
4930405O22Rik	0.057994	0.028997	5.13574115688838	0.00547870623769166	0.374052001586079	-2.65208281292601
Arhgap6	-0.431049	1.40832116666667	-5.13473242728472	0.00548281269927264	0.374052001586079	-2.65297298853136
Tbck	-0.290764666666667	2.38536	-5.12979297231336	0.00550297427857633	0.374052001586079	-2.6573337773086
Pea15a	-3.850763	21.0708228333333	-5.12509519126199	0.00552223204646485	0.374052001586079	-2.66148407008299
Zbtb8a	-0.12855	0.584331333333333	-5.12090919501343	0.00553946004106414	0.374052001586079	-2.66518457819273
Cdhr5	-0.017131	0.0085655	-5.11978965770809	0.005544078569049	0.374052001586079	-2.66617464907741
Pcyox1l	-0.355266333333333	0.5234725	-5.11839892074841	0.00554982234113507	0.374052001586079	-2.66740477873522
Sh3bgr	34.3029276666667	364.188415166667	5.11794607710372	0.00555169413619879	0.374052001586079	-2.66780537932455
Adam11	-0.111561333333333	0.356453	-5.10677094356478	0.00559812672910669	0.375055053066522	-2.67769952482573
Hspe1	11.0098543333333	71.6277835	5.10368244946861	0.0056110415238494	0.375055053066522	-2.68043678920575
Slc2a1	0.870588666666666	3.34897833333333	5.09802319473782	0.0056347990951302	0.375055053066522	-2.68545561238121
Kcnmb2	-0.0457533333333333	0.0339606666666667	-5.09728352376823	0.00563791315012575	0.375055053066522	-2.68611187959558
Chrnb1	3.47506633333334	22.7664738333333	5.09548869122775	0.00564547808395085	0.375055053066522	-2.68770462037023
Tbrg1	1.40405733333334	20.5372026666667	5.08642509941042	0.00568386629871254	0.375055053066522	-2.69575395865288
Tmcc1	-1.41461466666667	5.575949	-5.08585107679714	0.00568630806336913	0.375055053066522	-2.69626409873618
Ptprb	-5.32821	16.9066376666667	-5.08342139808274	0.00569665732814164	0.375055053066522	-2.6984238464199
B3gnt3	-0.500832666666665	4.39620466666667	-5.08341606044635	0.00569668008878211	0.375055053066522	-2.69842859188878
Sugp2	-1.38207833333333	13.6822901666667	-5.08176595875087	0.00570372165367329	0.375055053066522	-2.69989580268692
Ccdc117	-3.93078433333333	12.6216145	-5.07680265442122	0.00572496486840926	0.375055053066522	-2.70431109147276
Gm33357	-0.191836	0.159167	-5.07582240311387	0.00572917161792903	0.375055053066522	-2.7051834824147
Pfdn2	5.279767	24.7971941666667	5.06676875961764	0.00576820119822619	0.375055053066522	-2.71324673774197
Etl4	-1.52929533333333	16.8946666666667	-5.06617667510774	0.00577076472694034	0.375055053066522	-2.7137744192867
Rnaset2a	4.90356766666667	38.5018535	5.0634863965955	0.00578242996796955	0.375055053066522	-2.71617263351346
Dpagt1	1.50928533333333	7.547225	5.05867407112457	0.00580336720814186	0.375055053066522	-2.72046483504974
2900089D17Rik	-0.280373666666667	0.4220615	-5.05557746027508	0.00581688789853029	0.375055053066522	-2.7232283311455
Gm52044	0.0543286666666667	0.166599	5.05493385227282	0.0058197028174666	0.375055053066522	-2.72380285827041
Prss51	-0.0880903333333334	0.1382375	-5.05343060952289	0.00582628385050263	0.375055053066522	-2.72514495963
Eif4a2	25.9468316666667	181.6376645	5.04672372858194	0.00585575484753642	0.375055053066522	-2.7311364303565
Dgcr2	-1.11645333333333	10.577755	-5.04453077189547	0.00586542978867851	0.375055053066522	-2.73309672396812
Ccdc78	0.0561613333333333	0.0498083333333333	5.03736074968389	0.005897196794132	0.375055053066522	-2.73951036121871
Gm38534	0.113899333333333	0.089762	5.03589428748363	0.00590371939899047	0.375055053066522	-2.74082293849885
Atp11c	-0.395214666666667	2.48665233333333	-5.02819664516618	0.00593809963513383	0.375055053066522	-2.74771737029803
Fam43a	-2.72466166666667	6.10846116666667	-5.02567666903385	0.00594940683053018	0.375055053066522	-2.7499760617552
Yju2	0.509887666666667	4.12681683333333	5.02469726494616	0.00595380840866627	0.375055053066522	-2.75085413738268
Mast2	4.04966600000001	23.1630153333333	5.024203747809	0.00595602782316322	0.375055053066522	-2.75129664255741
Tlnrd1	-0.809450333333333	1.8773045	-5.02056150165268	0.00597243822692219	0.375055053066522	-2.75456338491935
Crem	-1.278409	5.29343883333333	-5.02002934547962	0.00597484043301557	0.375055053066522	-2.75504082115835
Moap1	0.814153333333334	2.750765	5.01752908455641	0.00598614238466473	0.375055053066522	-2.75728447865028
P2ry14	-0.615719	1.18916216666667	-5.01663155626382	0.00599020574259703	0.375055053066522	-2.75809009035619
Zfp773	-0.181458333333333	0.300646833333333	-5.01557411499656	0.0059949973158865	0.375055053066522	-2.75903937203005
Meg3	-2.74105033333333	14.3733781666667	-5.01359982119567	0.00600395572263533	0.375055053066522	-2.76081211418447
Arid5b	-1.46842266666667	4.17479833333333	-5.00381619605053	0.00604858678067663	0.377010812157681	-2.76960440294271
Nsmf	-2.57698566666666	7.47285583333333	-4.9987666546252	0.00607177746688827	0.377596826851668	-2.77414715286974
Pdap1	2.22660399999999	20.9218143333333	4.99393375362207	0.00609407312511686	0.377596826851668	-2.77849810742338
Sh3rf2	-1.52203566666667	3.1188765	-4.99308057455227	0.00609801929009867	0.377596826851668	-2.77926652110824
Gm40229	-0.017723	0.0088615	-4.985748621356	0.00613205799710508	0.378875496074409	-2.78587393119918
Sdccag8	0.73122	2.48209533333333	4.97779018006052	0.00616926335492819	0.379866750860993	-2.79305384431185
Gm35835	0.153591666666667	0.5947275	4.97657906736015	0.00617494895031651	0.379866750860993	-2.79414720484475
Fgfrl1	-1.542367	5.27120283333333	-4.96486871665208	0.00623024871563261	0.380878127653149	-2.80472887763278
Morf4l2	11.1584143333333	69.4898178333333	4.96243612669682	0.00624181048460752	0.380878127653149	-2.80692925553463
Sat2	1.427677	5.42435316666667	4.95485947627257	0.0062779864276498	0.380878127653149	-2.81378761063175
Cbx3	0.700098666666673	19.043486	4.95418597960396	0.00628121429267788	0.380878127653149	-2.81439762109204
Tes	-0.925696333333334	1.50586516666667	-4.95000999851537	0.00630127296484421	0.380878127653149	-2.81818128638707
Gpr27	0.0729516666666667	0.270949833333333	4.94684905652317	0.0063165071176223	0.380878127653149	-2.82104679183584
Gm46082	0.0813403333333334	0.0666611666666667	4.9458162307776	0.00632149438386612	0.380878127653149	-2.82198336897103
Zfp612	-1.03610766666667	2.9475175	-4.94451397938369	0.00632778936953784	0.380878127653149	-2.82316446364745
Chst7	-0.532431	1.2950695	-4.94291984392112	0.00633550553087151	0.380878127653149	-2.82461058965109
Marveld1	-0.806442333333334	4.7584155	-4.93944340033427	0.00635237185140001	0.380878127653149	-2.82776541617121
Arid2	-0.218066333333333	3.08028916666667	-4.93920217560739	0.00635354417289692	0.380878127653149	-2.82798438332869
Kmt5a	2.78614866666668	33.8225603333333	4.93734456122238	0.00636258063356985	0.380878127653149	-2.82967085366671
1700121M21Rik	-0.0450086666666667	0.0225043333333333	-4.93656786003528	0.00636636350201214	0.380878127653149	-2.8303761310069
Prkd2	-2.54468366666667	5.07006583333333	-4.92898295619008	0.00640344727263485	0.382288504052787	-2.83726771397768
Kctd10	-1.82752566666667	13.1517935	-4.92141992394326	0.00644068211855613	0.383701942296634	-2.84414696728201
Nhlrc2	0.496346	4.16945866666667	4.91508266488725	0.00647208205019639	0.383865603332998	-2.84991707803994
Lnx2	-0.569095333333334	2.484474	-4.91256352747282	0.006484614826931	0.383865603332998	-2.85221223956862
Dhx33	-0.597321	3.5160955	-4.90595745378178	0.00651761856766459	0.383865603332998	-2.85823495129419
Gm830	-0.078644	0.0601906666666667	-4.90377274201201	0.006528577573094	0.383865603332998	-2.86022800759881
Slc2a10	-0.346294	0.923705333333333	-4.9000200251151	0.00654745361411249	0.383865603332998	-2.86365298884495
LOC100862456	-0.627283666666666	1.02622883333333	-4.89674400779362	0.00656398533953188	0.383865603332998	-2.86664442647397
Abl1	-1.29543966666667	9.53013583333333	-4.89661862364297	0.00656461905682304	0.383865603332998	-2.86675894705418
Plekhm3	-0.550087	1.63239683333333	-4.89067344333928	0.00659475151596938	0.383865603332998	-2.87219141510673
Slc6a9	0.364123000000001	1.66876916666667	4.88565835202912	0.00662029881570814	0.383865603332998	-2.87677765036854
Itgal	-0.117348666666667	0.187287666666667	-4.88124428126654	0.0066428825952216	0.383865603332998	-2.88081702317866
Emilin3	-0.068985	0.111308833333333	-4.88034419178264	0.00664749905595567	0.383865603332998	-2.88164102435471
Ddx39a	1.726823	8.4357995	4.87596308920614	0.00667002419327007	0.383865603332998	-2.88565331201141
Tvp23b	-0.601085666666667	4.51945616666667	-4.87102976272997	0.00669549806074115	0.383865603332998	-2.89017439189526
Map3k3	-1.84855433333333	10.6875455	-4.86735344376687	0.00671455698856731	0.383865603332998	-2.89354561128667
Gm39556	0.0872066666666667	0.0497873333333333	4.86725855881717	0.00671504975450026	0.383865603332998	-2.89363264551876
Mars1	3.09748833333333	24.2789561666667	4.86427509697873	0.00673056587440465	0.383865603332998	-2.89636986965665
Zdhhc16	1.31621966666667	9.5157915	4.86355326448667	0.00673432636346011	0.383865603332998	-2.89703230451973
Clec18a	-0.256078666666667	0.346912	-4.86012856218002	0.00675220215740978	0.383865603332998	-2.90017614425983
Prps1l3	-1.12697366666666	9.06430483333333	-4.85878578693158	0.00675922649426954	0.383865603332998	-2.90140922442951
Mrpl32	4.91462566666667	34.2220235	4.85876639221449	0.00675932801615546	0.383865603332998	-2.9014270365004
Psmd12	10.8182093333333	84.8746503333333	4.8547458351718	0.00678041314696489	0.383865603332998	-2.90512059245122
Kcnrg	0.045358	0.180953	4.85306717661838	0.00678923988601502	0.383865603332998	-2.90666336062863
Gid8	0.747267666666669	9.51985483333333	4.8529378888841	0.00678992027848084	0.383865603332998	-2.90678219790451
Aptx	0.212661333333334	3.66649266666667	4.85146704310334	0.0067976665339418	0.383865603332998	-2.90813431096142
Cenpt	-0.410492333333333	1.09022783333333	-4.84654240079583	0.0068236794464621	0.383865603332998	-2.91266352079854
Magix	-3.64615333333333	16.96462	-4.84455669845585	0.0068342020142009	0.383865603332998	-2.91449069536656
Nabp1	-1.19217166666667	5.24441516666667	-4.84209250673995	0.00684728720075688	0.383865603332998	-2.91675889295981
Gpr88	-0.015873	0.0079365	-4.84106818947769	0.00685273528559801	0.383865603332998	-2.91770197838592
Ankrd11	-1.52952033333333	11.1212251666667	-4.8299536747561	0.00691218547639553	0.383865603332998	-2.92794411264534
Slc16a9	-0.681976333333332	2.62652716666667	-4.82979089675198	0.00691306073286474	0.383865603332998	-2.92809423724211
Hspa2	-1.171349	3.25628916666667	-4.82842689285126	0.00692040019023518	0.383865603332998	-2.92935235120937
Mogs	-0.601407666666666	3.59572183333333	-4.82685013495881	0.00692889606389073	0.383865603332998	-2.93080701389126
Cnn3	-4.241717	19.7606195	-4.82405010302807	0.00694401396209384	0.383865603332998	-2.93339104991675
Tlr5	0.380926666666667	0.512146666666667	4.81932209782308	0.00696963106430992	0.383865603332998	-2.93775672516446
Mprip	-2.59859066666666	18.234182	-4.81691488367936	0.00698271719050852	0.383865603332998	-2.93998061726828
Gm15609	0.0857516666666667	0.2661405	4.81514182761851	0.00699237470771369	0.383865603332998	-2.9416191442171
Hpn	-1.17328133333333	2.55257766666667	-4.81463529662679	0.00699513662595618	0.383865603332998	-2.94208732027833
Lsm14a	2.84709600000001	29.2000096666667	4.81110422931552	0.00701442649068093	0.383865603332998	-2.94535197177301
Kif20a	-0.0790536666666666	0.210917166666667	-4.80922233446845	0.00702473309523042	0.383865603332998	-2.94709256511877
Noa1	-1.15948566666666	8.94514983333333	-4.80921979354758	0.00702474702337997	0.383865603332998	-2.94709491557782
Spag5	0.613835	1.04991516666667	4.80753923052807	0.00703396633384364	0.383865603332998	-2.94864969782223
Fam126a	-0.556290000000001	2.49250066666667	-4.80671302005359	0.00703850410618644	0.383865603332998	-2.94941421057314
Mrpl33	8.848625	95.6606968333333	4.80493053729717	0.00704830592263779	0.383865603332998	-2.95106389878204
Samd14	-0.211954333333333	0.7241075	-4.80416438471205	0.00705252399028524	0.383865603332998	-2.95177310478563
Myo1d	-0.689137333333333	2.53458	-4.80392193784456	0.00705385941526465	0.383865603332998	-2.9519975475489
Tmem158	-0.194234666666667	0.700643333333333	-4.79885036051952	0.00708186373123135	0.384649865386535	-2.9566943269843
Sash1	-1.59231433333333	5.56180416666667	-4.79086124582245	0.00712624848308872	0.385807165455643	-2.96410007531731
Stac	-0.137842666666667	0.376639333333333	-4.79011013993461	0.00713043845972511	0.385807165455643	-2.9647967787911
Noxred1	-0.700315	0.9682675	-4.7865335409953	0.00715043067489873	0.386150548164665	-2.96811537191216
Cstf2t	-1.26637333333333	10.260849	-4.78385665797163	0.00716543761177702	0.386223911501078	-2.97060028422067
Sh3d19	-0.506120333333333	1.97849583333333	-4.78033415522131	0.00718524265277205	0.386555126593429	-2.97387165101061
Cacnb1	-13.6718613333333	61.707192	-4.77371110878317	0.00722265790877437	0.387172524537579	-2.9800270597095
Slc7a6	-1.58603533333333	6.71999366666667	-4.77345970715726	0.00722408272513399	0.387172524537579	-2.98026082757736
Tent2	-0.336091666666666	4.64998783333333	-4.7668681878173	0.00726156035264505	0.387639982156971	-2.98639306522497
Gm13648	0.028599	0.0200485	4.76459963119868	0.0072745125259019	0.387639982156971	-2.98850491810819
Gm35001	-1.294196	4.09126166666667	-4.76424488157203	0.00727654044285085	0.387639982156971	-2.98883522609526
Git2	-0.507257666666665	6.4447235	-4.76231249020702	0.00728759878816554	0.387639982156971	-2.99063477919622
Gm4951	0.0715686666666667	0.145619666666667	4.75866187290512	0.00730854479693042	0.387833792558319	-2.9940358271283
Tuba4a	47.3840786666667	207.926209333333	4.75690460187354	0.00731865309301514	0.387833792558319	-2.99567361074332
Tgfb3	-1.33537	9.66293066666667	-4.7472755839102	0.00737433955203283	0.389017148650211	-3.00465535342483
Zfp366	-1.60001966666667	3.09015416666667	-4.74695552829014	0.00737619917952202	0.389017148650211	-3.0049541112868
Pla2g2d	-0.208417	0.285818833333333	-4.74225208781269	0.00740359248388136	0.389017148650211	-3.00934617651014
Blzf1	0.8418	7.79419866666667	4.74138728130188	0.00740864243392207	0.389017148650211	-3.01015405972686
Vps53	0.496598333333333	8.2781855	4.74120292008565	0.00740971952514183	0.389017148650211	-3.0103262991098
Sash3	-0.0750376666666667	0.2724395	-4.73663256807971	0.00743648078928955	0.389699135880214	-3.01459763083762
Eef1aknmt	-0.799645	3.14299883333333	-4.72586477428009	0.00749998882186294	0.390117524697495	-3.02467220737612
Adam4	-0.105248666666667	0.248335	-4.72584189157138	0.00750012447210187	0.390117524697495	-3.02469363380037
Gm32006	-0.0692136666666667	0.124530833333333	-4.7256684259908	0.00750115288315542	0.390117524697495	-3.02485606214193
Fas	-2.01264466666667	4.72366066666667	-4.72529916958639	0.0075033426245519	0.390117524697495	-3.02520183726786
Scin	-0.399019	0.8259835	-4.72286679204979	0.00751778607171695	0.390117524697495	-3.02748000434372
Lrrc4b	-0.031725	0.0294701666666667	-4.7187135456591	0.00754252493767145	0.390117524697495	-3.03137181061628
Eml1	-3.89306933333334	22.5278546666667	-4.71485779961883	0.00756557889820101	0.390117524697495	-3.03498695835665
Opn1mw	0.101689	0.0508445	4.71441791012869	0.00756821439907075	0.390117524697495	-3.03539952823443
Ssna1	3.79764366666667	19.8385508333333	4.7143637177313	0.00756853915679288	0.390117524697495	-3.03545035681397
Sting1	-0.751853	2.8683635	-4.70620869491812	0.00761760003337928	0.390775813468959	-3.04310377326091
Dab2ip	2.89053766666667	16.7555475	4.70495527306162	0.00762517431944875	0.390775813468959	-3.04428090758914
Gm42145	-0.005861	0.0029305	-4.70231127740773	0.00764118122738248	0.390775813468959	-3.04676468813219
Pccb	-1.97573466666667	35.3257466666667	-4.6971464219094	0.00767256557811633	0.390775813468959	-3.05161934542725
Gm39150	0.0285536666666667	0.0346451666666667	4.69700596122802	0.00767342123994155	0.390775813468959	-3.05175142133589
LOC115489417	-0.0521063333333333	0.160965833333333	-4.69593365702309	0.00767995728906623	0.390775813468959	-3.05275980396122
Fgd3	-0.0848483333333334	0.141484833333333	-4.69455081697075	0.00768839598259199	0.390775813468959	-3.05406044440494
Rab7	22.3209946666667	157.271490333333	4.69206074763519	0.00770361943269745	0.390775813468959	-3.05640316087627
Ppwd1	-0.550070666666667	3.573884	-4.68980398259737	0.00771744766652249	0.390775813468959	-3.05852711622335
Unc45bos	-0.802963333333333	1.03392133333333	-4.68948518401812	0.0077194034818414	0.390775813468959	-3.05882721015258
Gm41114	-0.0399823333333333	0.0390201666666667	-4.68206800038588	0.00776507522693751	0.3915924771508	-3.06581316219155
Cdkn2d	1.673118	8.584293	4.68033186415519	0.0077758121795784	0.3915924771508	-3.06744945533824
Pik3c2a	-0.809934000000001	2.49181533333333	-4.68008062654571	0.00777736740117109	0.3915924771508	-3.06768627900415
2610017A05Rik	0.0707733333333334	0.050849	4.6767069856752	0.00779828710190832	0.3915924771508	-3.07086721159981
Scn2b	-0.250799	0.4886285	-4.67567066680835	0.00780472673379926	0.3915924771508	-3.0718446494067
Gm30284	-0.051509	0.0315828333333333	-4.66983154047214	0.00784112974877431	0.392077569768201	-3.07735478247479
Epha4	-0.392810666666667	1.013338	-4.66967545646977	0.00784210560777446	0.392077569768201	-3.07750213687627
Map2k3os	-0.976736999999999	5.5046905	-4.66539230907728	0.00786894115421491	0.392274536289515	-3.08154704660072
Slc12a5	-0.243354333333333	0.535431833333333	-4.66462348147769	0.00787376975801981	0.392274536289515	-3.08227337887395
Cacna1c	-0.379240666666667	1.100431	-4.66004977028069	0.00790256812045226	0.39301735091838	-3.08659597782609
Snd1	2.25079633333334	11.9511401666667	4.65403055672398	0.00794066008732778	0.394218945879301	-3.09228912901755
Fam83h	0.0310456666666667	0.0662971666666667	4.6482102547884	0.00797770201816885	0.394454586200983	-3.09779891748454
Gm41949	-0.047329	0.105833166666667	-4.64703404905072	0.00798521274959611	0.394454586200983	-3.0989129431087
Strn4	-1.43556366666667	7.4301955	-4.64671923211941	0.00798722446438489	0.394454586200983	-3.09921114980089
Vapa	9.67687033333334	84.6507305	4.64428891120374	0.00800277487322984	0.39453401282693	-3.10151370598391
Gm35842	-0.005965	0.0029825	-4.63322077713144	0.00807405328866498	0.396820768964781	-3.11201034893546
Smad1	-1.337267	5.61100316666667	-4.63105412851577	0.00808809502969301	0.396820768964781	-3.11406711778309
Zbtb44	-0.826838000000001	7.25379466666667	-4.63057124746244	0.00809122848585337	0.396820768964781	-3.11452559891289
Ublcp1	1.39513633333333	16.0007531666667	4.62616867145094	0.0081198641375503	0.397481445920182	-3.11870720983344
Gm34851	-0.120509666666667	0.159627833333333	-4.62097043386459	0.00815383095832221	0.397481445920182	-3.12364802269304
Arl6ip1	-1.67306166666667	8.02759383333333	-4.61316634130671	0.00820514432137151	0.397481445920182	-3.13107271624736
Gm31045	-0.0235203333333333	0.0150981666666667	-4.61225472389082	0.00821116349123237	0.397481445920182	-3.13194056919954
Rassf2	-0.625822333333334	1.63221283333333	-4.60991967405157	0.0082266052723224	0.397481445920182	-3.13416404826273
Mgat1	-0.582346999999997	11.7867028333333	-4.60839814947357	0.00823668583386465	0.397481445920182	-3.13561328267736
Kcna5	-3.561932	7.581779	-4.60829394405226	0.00823737676578462	0.397481445920182	-3.13571254895528
Flot2	-2.62549933333333	20.947164	-4.60513606574263	0.00825834787147538	0.397481445920182	-3.13872146921159
Nt5dc2	0.311734000000001	1.02299333333333	4.60512857364321	0.00825839770137947	0.397481445920182	-3.13872860956322
Gm44577	-0.154063666666667	0.1070675	-4.6020576649655	0.00827885255443113	0.397481445920182	-3.14165600231187
Itpkb	-7.57966433333332	19.0485428333333	-4.601613160523	0.00828181833880316	0.397481445920182	-3.14207984249802
Kcng4	-8.39833633333333	21.1687338333333	-4.59753440112247	0.00830909158364728	0.397481445920182	-3.14597027746765
Gm11967	1.30640933333333	3.65011133333333	4.59695748128152	0.00831295789485347	0.397481445920182	-3.1465207476571
Dennd5b	-0.771488	2.186362	-4.5968244127336	0.00831384997760759	0.397481445920182	-3.14664772211238
D930007P13Rik	0.121477666666667	0.1753895	4.59292314216334	0.00834005469466531	0.397481445920182	-3.15037142914661
Usp31	-0.262766666666667	1.83626033333333	-4.59258718121481	0.0083423159415054	0.397481445920182	-3.15069219873019
Ss18	-1.56445366666667	8.14221416666667	-4.59241332117275	0.00834348642577526	0.397481445920182	-3.15085820343628
Gck	2.40374566666667	3.7589125	4.58870530420062	0.00836849677744465	0.397956466716335	-3.15439969314031
Mfsd14a	-1.077974	8.46695033333333	-4.58677032097523	0.00838158365124517	0.397956466716335	-3.15624854119184
Cmip	-0.454459	2.86518883333333	-4.58065893564546	0.00842307748724684	0.398824296657491	-3.16209132781294
Nacc2	-0.806953666666667	5.6468435	-4.5799291276271	0.00842804895756518	0.398824296657491	-3.16278941059819
Xpr1	-2.297939	11.2025965	-4.57549282398737	0.00845834462033376	0.399345646639719	-3.16703447390266
Klf3	-1.15370133333333	5.48396133333333	-4.57418646439994	0.00846729054999758	0.399345646639719	-3.16828504566884
Zc2hc1c	0.142482666666667	0.449045	4.56828932682689	0.00850781484721053	0.400184061251119	-3.17393333201981
Peli2	-0.315986333333334	1.95789083333333	-4.56555888912144	0.00852665639326146	0.400184061251119	-3.17655020511422
Mib1	-0.716567999999998	5.462959	-4.56543785935799	0.00852749271801628	0.400184061251119	-3.17666622527183
Batf	-0.0669366666666667	0.114424	-4.56253343382624	0.0085475919048457	0.400463171727357	-3.17945105050502
Lss	0.271845	1.00214983333333	4.55491287548811	0.00860059694884594	0.401764355565446	-3.18676345150499
Siah1a	-1.42660933333333	5.56521033333333	-4.55445989995924	0.00860375996440244	0.401764355565446	-3.18719836741416
Gm39520	-0.198219333333333	0.768488666666667	-4.54977288429904	0.00863656983475901	0.402164756087542	-3.19170021550031
Ahsa1	9.26766233333331	84.1490345	4.54917610875292	0.00864075806421744	0.402164756087542	-3.19227363690774
Ogn	-2.04208833333333	11.6964321666667	-4.54556834377293	0.00866612937534687	0.402176976666737	-3.1957412863561
Strip2	-0.0619333333333334	0.127389666666667	-4.5448549568976	0.00867115672791678	0.402176976666737	-3.19642718483899
Ssh1	-0.128651	1.57738816666667	-4.54308325612172	0.00868365724586106	0.402176976666737	-3.19813092886528
Naa38	-3.40457233333333	33.0961108333333	-4.53709852809612	0.00872604269355422	0.40325533858673	-3.20388938082824
Slfn5	-5.77277933333333	17.5203726666667	-4.53577613947609	0.00873544146419059	0.40325533858673	-3.2051624542528
Tbx3	-1.18081666666667	2.456788	-4.5251139464442	0.00881166492332581	0.406111553746374	-3.21543606684148
Nabp2	1.06126066666667	18.731865	4.52271028015381	0.00882895801724888	0.406246917027819	-3.21775435573329
Scfd1	1.529222	6.85759266666667	4.51636344878239	0.00887481495666915	0.407694015655558	-3.22387968610636
Gm4107	0.0880903333333334	0.0601765	4.50897236879222	0.00892857521354072	0.408778920188618	-3.23102002436353
Washc3	1.24163266666667	13.9036303333333	4.50839891908595	0.00893276250513217	0.408778920188618	-3.23157434409173
Synpo2l	10.4529913333333	39.5652296666667	4.5071666978893	0.00894176802589421	0.408778920188618	-3.23276561708585
Asb4	-2.42555166666666	7.16321283333333	-4.4993949266854	0.00899881705062795	0.410723427255919	-3.2402840960848
Actn4	-4.56854533333334	20.102381	-4.49662680427494	0.00901924130509578	0.410992738247344	-3.24296407657986
Map4k4	-1.55110466666667	7.054975	-4.49409201061938	0.00903799245947117	0.411185065302436	-3.24541911451573
Wdr91	-0.452629666666667	2.79871983333333	-4.48640680739142	0.00909512850690996	0.412135950972859	-3.25286810109259
Gm10512	0.0173386666666667	0.00866933333333333	4.48293944282001	0.00912104770090567	0.412135950972859	-3.25623164683134
Zmynd8	-1.01579833333333	5.58098516666667	-4.48061465945917	0.00913847519595406	0.412135950972859	-3.25848778258425
Brd3	-0.704437333333333	7.678695	-4.47988882385315	0.00914392447447397	0.412135950972859	-3.25919234325868
Gm38555	0.123100333333333	0.128741166666667	4.47979152695577	0.00914465523433558	0.412135950972859	-3.25928679400657
Naa50	12.291968	73.1253033333333	4.47957548609728	0.00914627808364392	0.412135950972859	-3.25949652002291
Icam1	0.267088	1.67974666666667	4.47559757549947	0.0091762206683987	0.412827809975114	-3.26335934773458
Lexis1	-0.011697	0.0076905	-4.47256435490595	0.00919913089243186	0.413201596815932	-3.26630633437322
Phrf1	-0.772689333333333	5.121202	-4.46656805465931	0.00924462245445952	0.413952433863548	-3.2721360298404
Gm46488	0.303761	0.360862833333333	4.46340086128838	0.00926875887892852	0.413952433863548	-3.27521729930247
Gm34448	0.0576906666666667	0.048188	4.46212042757154	0.00927853806903461	0.413952433863548	-3.27646340312712
LOC115487216	0.190873333333333	0.274929666666667	4.45869750835099	0.00930474070921042	0.413952433863548	-3.27979570229087
Ankrd46	0.881905666666665	13.6280921666667	4.45704534630091	0.00931741964744309	0.413952433863548	-3.28140472454802
Rapgef5	-1.46126533333333	3.71729533333333	-4.45307718974994	0.00934795606111356	0.413952433863548	-3.28527086574634
Fblim1	-0.438807	1.3532295	-4.45011799722341	0.00937080575993242	0.413952433863548	-3.2881554510307
Mfap4	-0.332481	1.09704416666667	-4.44927837918555	0.00937730106816099	0.413952433863548	-3.2889741292812
Dock4	-0.945081666666666	3.57441216666667	-4.44890835763058	0.00938016526774839	0.413952433863548	-3.28933495472365
Gm40436	-0.198827666666667	0.416186833333333	-4.4441805971947	0.00941685299393003	0.413952433863548	-3.29394694549429
Proser2	-0.0476086666666666	0.175589666666667	-4.44262545724416	0.00942895832521775	0.413952433863548	-3.29546470558158
Bbc3	-0.259493	0.786710833333333	-4.44168974771258	0.00943625089396756	0.413952433863548	-3.29637809140833
Gm46977	-0.0288946666666667	0.017022	-4.44068709583534	0.00944407264444512	0.413952433863548	-3.29735696205276
Steap2	-0.045949	0.1206945	-4.4377909482615	0.00946670908438145	0.413952433863548	-3.30018522880578
Alkbh3	3.51962833333334	22.2229025	4.43752786928103	0.00946876852363806	0.413952433863548	-3.30044220136432
Gba	0.540784000000001	7.81621133333333	4.43451500490323	0.00949239197172404	0.413952433863548	-3.3033858423198
Gm46195	0.060771	0.0303855	4.43434476427683	0.00949372889880287	0.413952433863548	-3.30355221045432
Trafd1	1.052292	16.370915	4.43137490586382	0.0095170877980784	0.413952433863548	-3.30645518349737
Nim1k	0.0755533333333335	0.729991333333333	4.43026620420826	0.00952582563949401	0.413952433863548	-3.30753924082754
Ctsb	-5.13194766666668	67.8249078333333	-4.42971299492508	0.00953018913664258	0.413952433863548	-3.30808021945518
Gm35110	0.0560106666666667	0.048755	4.4282959420316	0.00954137715565123	0.413952433863548	-3.30946614422599
Tma16	1.276811	8.2637485	4.42438471712466	0.00957233861031072	0.413952433863548	-3.3132929517935
Uap1l1	0.621777333333335	2.45245066666667	4.42410940837795	0.00957452247241458	0.413952433863548	-3.31356240142623
2310022A10Rik	3.07555433333333	35.5594421666667	4.4212890880146	0.00959692862047163	0.413952433863548	-3.31632332852609
Serpinf1	-8.74051733333333	32.3752173333333	-4.4208148348535	0.00960070247390597	0.413952433863548	-3.31678770690619
Cnbp	34.4673406666668	299.902536333333	4.42046887782966	0.00960345653001304	0.413952433863548	-3.31712648094127
Kdm5b	-0.639396333333333	2.96940383333333	-4.41954552217058	0.00961081168451309	0.413952433863548	-3.31803074972029
Mir133a-1hg	0.360858333333334	1.6163455	4.41450246054992	0.00965110166709917	0.414158690289513	-3.32297173369786
Ifi203	-0.792303333333334	4.57488033333333	-4.41257618616523	0.00966654410326579	0.414158690289513	-3.32485998591309
Flnb	-1.35626	6.66125	-4.41226542784352	0.0096690381264326	0.414158690289513	-3.32516466040871
Dpysl4	-0.0706063333333333	0.0971385	-4.41037121429318	0.00968425691362734	0.414158690289513	-3.32702209159023
Zfp981	-0.038738	0.019369	-4.40755813903072	0.00970691082835884	0.414158690289513	-3.32978149734782
Gpr52	-0.027901	0.0230731666666667	-4.40653281128706	0.00971518355909481	0.414158690289513	-3.33078754737617
Disp3	0.0153063333333333	0.0109591666666667	4.40617782257438	0.00971804969793754	0.414158690289513	-3.331135897141
H2bc4	7.15111266666668	57.746785	4.3954574542305	0.00980508090243728	0.417034309747939	-3.34166435255761
Ctsh	-1.920942	6.962265	-4.39218756919589	0.00983181128047337	0.417034309747939	-3.34487900850136
Stbd1	11.926153	32.3627965	4.38892310374931	0.00985858392917825	0.417034309747939	-3.34808987999958
Clec1b	0.0451596666666667	0.0301441666666667	4.3879466700496	0.00986660874579326	0.417034309747939	-3.34905058299403
Cradd	-0.967798666666666	4.08321733333333	-4.3845036044214	0.0098949676816578	0.417034309747939	-3.35243928156608
Mrpl30	9.64821333333335	95.8652866666667	4.38337000210567	0.00990432586104232	0.417034309747939	-3.35355535978875
Gas2l1	-0.337397333333334	2.40486233333333	-4.38302367528073	0.00990718697877454	0.417034309747939	-3.35389636996659
Pip5k1c	-1.023564	8.77668966666667	-4.38130703720728	0.0099213832111175	0.417034309747939	-3.35558691166394
Ghr	-4.25006833333332	33.2712791666667	-4.38129658700486	0.0099214697061868	0.417034309747939	-3.35559720431025
Pias1	-0.903183	5.26494383333333	-4.37991688815207	0.00993289719309176	0.417034309747939	-3.35695624068874
Ube2i	-1.48575000000001	22.2279516666667	-4.37801377178606	0.00994868565280824	0.417078380152841	-3.3588313088065
Gm30836	-0.0476906666666667	0.0238453333333333	-4.37257954315209	0.00999393327861617	0.418355508754853	-3.36418833961125
Cct3	7.65038033333336	53.3461341666667	4.36632164936277	0.0100463428292202	0.419928226560225	-3.37036264562777
Hacd3	-0.712872	7.014099	-4.3606655130649	0.0100939942906511	0.420857044404186	-3.37594812756818
Maneal	-0.137915666666667	0.2244715	-4.35876989787371	0.0101100244855714	0.420857044404186	-3.37782110415232
Hecw2	-0.237073	0.991955166666667	-4.35839707663486	0.0101131807970474	0.420857044404186	-3.3781895344382
Slc12a6	-0.966214666666665	8.36999466666667	-4.34837285387289	0.0101984872465578	0.423214668834069	-3.38810328022202
Coq10a	25.6561086666667	240.687561	4.34822572111881	0.0101997457115285	0.423214668834069	-3.38824890039256
Syde1	-0.733214333333333	3.90574983333333	-4.33896477222538	0.0102793300936584	0.425833978356064	-3.39742099318801
Gm35580	-0.083571	0.0750821666666667	-4.33409831758955	0.0103214461703435	0.425833978356064	-3.40224576993125
Mturn	-0.526293000000001	2.38823983333333	-4.33262717583032	0.0103342183467308	0.425833978356064	-3.40370499289396
Gli1	0.275059	0.760855833333333	4.33124000054886	0.0103462787640495	0.425833978356064	-3.40508121917432
Gulp1	-0.529854333333333	2.09945383333333	-4.33012696551799	0.0103559678493413	0.425833978356064	-3.40618567223856
Mboat7	0.537581000000001	4.13012883333333	4.32910801307357	0.0103648473988668	0.425833978356064	-3.40719692681841
Fam241b	0.190489	0.4042495	4.32821198985916	0.0103726631779742	0.425833978356064	-3.40808630621641
Elfn1	-0.0163756666666667	0.00818783333333333	-4.32699860916589	0.0103832583598022	0.425833978356064	-3.40929087697701
Nsa2	2.02000733333334	17.1051476666667	4.32515242739125	0.0103994038301269	0.425878914015818	-3.41112406708142
Gm14285	-0.0364766666666667	0.038483	-4.32087510721185	0.0104369252649805	0.426499117029948	-3.41537320244462
Txndc11	0.330544000000001	4.45247433333333	4.31806532027045	0.0104616608496779	0.426499117029948	-3.4181659311624
Rabgef1	5.83965266666667	36.1245703333333	4.31608361452206	0.0104791484570938	0.426499117029948	-3.42013630077985
Armcx1	0.214910333333334	1.72872683333333	4.31326939399177	0.010504042376493	0.426499117029948	-3.42293541084869
1700082M22Rik	0.0195926666666667	0.0245836666666667	4.31109741718476	0.0105233032468385	0.426499117029948	-3.4250965186383
Lasp1	-2.294889	10.0544001666667	-4.31031564410911	0.0105302462066078	0.426499117029948	-3.42587454869908
Afg1l	1.008797	9.4308425	4.30782131919242	0.0105524348498307	0.426499117029948	-3.42835752985689
Tubb4b	41.452917	108.635002166667	4.30686099986754	0.0105609923323933	0.426499117029948	-3.42931372492931
Sec13	2.21684433333333	43.5624205	4.30646003721843	0.0105645677841504	0.426499117029948	-3.42971300558296
Atxn7l3b	-1.35177066666667	8.36375533333333	-4.30638182017853	0.010565265426461	0.426499117029948	-3.42979089725801
2310039L15Rik	-0.411924666666667	0.781947666666667	-4.30325787275201	0.0105931737240314	0.427016567012309	-3.43290258315756
Mindy4	-0.280375333333333	0.884577333333333	-4.29869777087356	0.0106340696444841	0.428055338264027	-3.43744735642538
Itsn1	-1.08443133333333	13.49289	-4.29664667243594	0.0106525254914503	0.42818915675719	-3.43949255514698
Msra	-1.367684	12.9184836666667	-4.29440064649348	0.0106727789942779	0.428394751744788	-3.441732829162
Agap1	-0.517259999999999	2.703043	-4.2918688266726	0.0106956645438586	0.42870526241092	-3.44425905341004
Slc44a3	0.0243196666666667	0.0121598333333333	4.28641255862242	0.0107451832829322	0.429526074330782	-3.44970646458452
Gm19439	-0.0535646666666667	0.0267823333333333	-4.28161155420506	0.010788980631327	0.429526074330782	-3.45450329582935
Prxl2a	1.47582566666667	12.5041131666667	4.28100570062723	0.0107945226167597	0.429526074330782	-3.45510886370977
Eno4	-0.0128423333333333	0.0132638333333333	-4.27792876431246	0.0108227208619576	0.429526074330782	-3.45818518282674
Anks6	-0.177691333333333	0.649617333333333	-4.27730482895741	0.0108284495191221	0.429526074330782	-3.45880916296223
Ccdc93	-0.433837999999999	3.74097866666667	-4.27595614187402	0.0108408447955806	0.429526074330782	-3.46015814268028
LOC108168720	-0.00482166666666667	0.00241083333333333	-4.2753258433838	0.0108466434130964	0.429526074330782	-3.46078866976101
Dennd1a	0.52329	5.39040366666667	4.27052631495603	0.0108909191875554	0.429526074330782	-3.46559185802903
Gm1987	-1.496348	2.73049666666667	-4.26821713059668	0.0109122979752696	0.429526074330782	-3.46790401256022
Pip4p2	2.05525433333333	15.5757538333333	4.26808258570079	0.0109135451493973	0.429526074330782	-3.46803875474394
Srek1ip1	1.022031	7.8839105	4.2674504443134	0.0109194070996393	0.429526074330782	-3.46867185878398
Tdrp	0.64332	2.737913	4.2670828152835	0.0109228179040866	0.429526074330782	-3.46904007474719
St3gal2	-2.40337666666667	11.9652593333333	-4.26538466990893	0.0109385894681629	0.429526074330782	-3.47074118987978
Vtn	-3.14808066666666	23.7797536666667	-4.26423238702491	0.010949306731481	0.429526074330782	-3.47189573007164
Numa1	-1.576824	10.7304456666667	-4.26421760176106	0.0109494443287282	0.429526074330782	-3.47191054557206
Ocrl	1.10121733333333	5.20823633333333	4.26319118835252	0.0109590015431064	0.429526074330782	-3.47293913685912
Nptx1	-0.030282	0.031228	-4.25748349055113	0.0110123286192747	0.430372197419702	-3.47866178093092
Gemin7	3.60712633333334	31.5532481666667	4.25667709803723	0.0110198875812679	0.430372197419702	-3.47947067272663
Stat5b	-11.194704	47.811811	-4.25427365605003	0.0110424535554199	0.430372197419702	-3.48188213334355
H2aw	1.118863	0.644204833333333	4.25356478674132	0.0110491196260469	0.430372197419702	-3.48259353057033
Gabarapl2	4.30163033333334	63.9332251666667	4.24948381711928	0.0110875893881927	0.430372197419702	-3.48669049731364
Slc4a8	-0.171388666666667	0.778247666666667	-4.24877294977074	0.0110943067265861	0.430372197419702	-3.48740440289033
Card19	12.318396	58.2149853333333	4.24776870995065	0.0111038045270366	0.430372197419702	-3.48841306209566
Cdr2	-1.780314	2.944659	-4.24762256205288	0.0111051875551342	0.430372197419702	-3.48855986557675
Gm46049	0.145474666666667	0.540373333333333	4.24463949733768	0.0111334616807601	0.430372197419702	-3.49155700164187
Dnaic2	-0.0549360000000001	0.120189666666667	-4.2439191969869	0.0111403016517833	0.430372197419702	-3.49228089693709
Drg1	1.90931433333334	25.1377041666667	4.24312133505723	0.0111478839744378	0.430372197419702	-3.49308283049099
Wasf2	-2.010239	9.3088225	-4.23833979533217	0.0111934530392567	0.431029635156635	-3.49789074471691
Plekhg1	-0.804645333333333	2.225373	-4.23491787566617	0.0112262004838979	0.431029635156635	-3.50133361678393
Spon1	-0.538294333333333	1.38201416666667	-4.23436770005399	0.011231476222879	0.431029635156635	-3.50188732291015
Zbtb38	-1.32815266666667	7.25475666666667	-4.23375002070249	0.0112374027768481	0.431029635156635	-3.5025090193683
Rai2	1.51484633333333	9.2923535	4.23285643068162	0.011245983232157	0.431029635156635	-3.50340852090408
Sephs1	-0.234916000000001	5.15788866666667	-4.23178263620329	0.0112563043459168	0.431029635156635	-3.50448957550203
Chchd1	9.11301933333336	111.869955666667	4.22910609200185	0.0112820797941293	0.431432829749014	-3.50718495992674
Ablim1	-1.864827	13.5877345	-4.21989296462011	0.011371340756609	0.433504473255401	-3.51647105828524
Tuba8	32.5333526666667	110.608753	4.21682777064408	0.0114012234615663	0.433504473255401	-3.5195633211859
Hapln3	-0.14235	0.235503666666667	-4.21642544889033	0.0114051526310453	0.433504473255401	-3.51996929940534
Dad1	6.31506900000001	35.8380991666667	4.21264009887677	0.0114422000819132	0.433504473255401	-3.52379022908754
Psmd7	7.32624300000001	90.2464115	4.21208185537438	0.0114476757249779	0.433504473255401	-3.52435389974804
Gm46558	0.262436	0.525289333333333	4.21202884751258	0.0114481958248871	0.433504473255401	-3.52440742535065
Pa2g4	1.601847	17.7465871666667	4.21143659314695	0.0114540087848942	0.433504473255401	-3.525005492795
Lgals1	20.9144083333334	122.365702166667	4.21094790321156	0.0114588079014432	0.433504473255401	-3.52549901854387
Hmbs	1.16918266666666	11.023681	4.20576694139396	0.0115098339464836	0.434027662009718	-3.53073343086977
Col23a1	-0.276080666666667	0.519856666666667	-4.20565771980407	0.0115109125431575	0.434027662009718	-3.53084382220907
Dgkh	-0.221757	1.32888916666667	-4.20487450128038	0.0115186505819951	0.434027662009718	-3.53163548086486
Gm30140	-0.634347666666667	1.4585305	-4.20080006045923	0.0115590049718461	0.43475159441084	-3.53575530038822
Gse1	2.11131633333333	6.41156216666667	4.19844831419048	0.0115823736955686	0.43475159441084	-3.53813436307285
Igfbp2	-0.0336573333333333	0.0168286666666667	-4.19828958105195	0.0115839530067769	0.43475159441084	-3.53829496960447
Kctd4	-0.0135676666666667	0.00678383333333333	-4.19454537934479	0.0116212800661349	0.43526839923301	-3.54208444849263
Fam107b	-0.857650666666666	1.89491	-4.19313323674141	0.0116353951949628	0.43526839923301	-3.54351420960691
2310061I04Rik	7.88704300000001	46.8949005	4.18785749807001	0.0116883093617664	0.43526839923301	-3.54885839832864
Pi15	-0.0930873333333334	0.149459	-4.18731812331867	0.0116937352113318	0.43526839923301	-3.54940500485106
Slc35f6	0.997403333333333	7.591411	4.18509018293505	0.0117161789097771	0.43526839923301	-3.55166327622847
Tmem140	-5.77601099999999	16.1716038333333	-4.18476601987878	0.0117194487029559	0.43526839923301	-3.55199191407279
Mex3d	-0.459589666666667	1.60071383333333	-4.18457237900586	0.0117214024514116	0.43526839923301	-3.55218823546291
Ccdc103	-0.054147	0.0341065	-4.18141480438443	0.0117533155429596	0.43526839923301	-3.55539030840415
Sox6os	-0.672794000000001	2.76106	-4.18120791791092	0.0117554101071883	0.43526839923301	-3.55560016233892
Auts2	-0.772485999999999	2.43710766666667	-4.18026439482866	0.0117649681603149	0.43526839923301	-3.55655729972549
Eppk1	-0.04814	0.0558236666666667	-4.17985369066392	0.0117691315452779	0.43526839923301	-3.55697397151348
Snip1	-0.611194333333333	3.62541283333333	-4.17756365498262	0.0117923781392785	0.43526839923301	-3.55929774327162
Amotl2	-7.197086	9.795091	-4.17704172091469	0.0117976840134186	0.43526839923301	-3.55982747579979
Gm52500	-0.262547666666667	0.3264105	-4.17159963475306	0.0118531762104799	0.435290833291699	-3.56535329696908
Setmar	-0.434734666666667	3.28303366666667	-4.17009270432322	0.011868596877959	0.435290833291699	-3.56688419563757
Slc6a18	0.0630853333333334	0.0691146666666667	4.16846797989527	0.0118852496212212	0.435290833291699	-3.56853514184363
Tmem128	-0.635782666666666	8.42642733333333	-4.16730178990794	0.0118972196680354	0.435290833291699	-3.56972039633642
Dglucy	-2.93798233333333	7.9589685	-4.16714378843067	0.011898842531954	0.435290833291699	-3.56988099640195
Anapc7	1.181147	7.57790416666667	4.16585879458065	0.0119120507106495	0.435290833291699	-3.57118726257706
Foxo6os	-3.106361	6.4907725	-4.1654307659597	0.0119164541868312	0.435290833291699	-3.57162243174824
Cdc42ep2	3.59364633333335	20.6814451666667	4.16397292802796	0.0119314666381606	0.435290833291699	-3.57310479538574
Apoo	9.98171500000001	101.8163785	4.16346197898551	0.0119367335724913	0.435290833291699	-3.57362441547975
Wrap73	1.03804233333333	7.4324235	4.1613900229228	0.0119581198720353	0.435509493100198	-3.57573193366878
Gm19522	-0.221593666666667	0.3341025	-4.15754453659517	0.0119979327572057	0.43596546793994	-3.57964512361653
Cd180	0.0600810000000001	0.1575435	4.15720530784034	0.0120014523826847	0.43596546793994	-3.57999043100075
Gm30835	-0.193162333333333	0.135181166666667	-4.14954150934885	0.0120812944575593	0.436847449668671	-3.58779614622805
Kptn	-1.20084866666667	7.99503866666667	-4.14728398760026	0.0121049335016312	0.436847449668671	-3.59009714897686
Fgf12	-0.0225783333333333	0.0349245	-4.14674791303339	0.0121105549215107	0.436847449668671	-3.59064366076358
Selenop	-14.6632336666667	91.0125395	-4.14673807455793	0.0121106581192951	0.436847449668671	-3.59065369119366
Dock9	-0.833099666666667	9.61022183333333	-4.14360901328328	0.012143532454905	0.436847449668671	-3.59384453811107
Pole4	0.740035666666667	11.1559675	4.14297458866919	0.0121502107006717	0.436847449668671	-3.5944916688006
6430590A07Rik	0.146362	0.205104666666667	4.14176285531898	0.0121629780703076	0.436847449668671	-3.59572783804189
Ptgir	0.255034666666667	0.824803333333333	4.14109321824917	0.012170040493291	0.436847449668671	-3.59641107347471
Pcdhga11	0.0769896666666667	0.220434166666667	4.14065244962821	0.0121746917761419	0.436847449668671	-3.59686082949688
Fam124b	-0.492235333333333	0.470265333333333	-4.14013964000786	0.0121801059364118	0.436847449668671	-3.5973841321104
Gm15764	-0.194849666666667	0.662286833333333	-4.1380496030491	0.0122022017546483	0.437085956016503	-3.59951734275454
Tbkbp1	-0.640728333333333	3.58711583333333	-4.13360372416599	0.012249361746357	0.437583140949673	-3.60405723874569
Surf4	4.36624866666666	46.258739	4.13236499126374	0.012262540169351	0.437583140949673	-3.60532269538382
Gm51591	0.03958	0.026355	4.13109955155274	0.0122760200760514	0.437583140949673	-3.60661567276363
Ncaph	-0.171682333333333	0.471974166666667	-4.13091988901597	0.0122779353280811	0.437583140949673	-3.60679926448204
Prdx1	12.2237346666667	134.375203666667	4.12913036922434	0.0122970314503593	0.437712447776436	-3.60862818516938
Map7	-0.41818	1.06103333333333	-4.12617316629298	0.0123286652463897	0.438287147163737	-3.61165155227812
Pdcd11	-0.670149333333332	3.922562	-4.12071206021926	0.0123873377343817	0.439037405350379	-3.61723829714552
Gpd1	-35.4380336666667	199.353340166667	-4.11981656021981	0.0123969902748594	0.439037405350379	-3.61815482676119
Scx	-0.584296666666666	2.146797	-4.11965104376827	0.0123987753427578	0.439037405350379	-3.61832424334146
Ces2g	0.0588503333333333	0.194724833333333	4.11844157202428	0.0124118285490248	0.439037405350379	-3.61956233932062
Asap2	-0.593755666666665	2.68504283333333	-4.11542560675321	0.0124444493239851	0.439240684269193	-3.6226506405168
Cyth1	-3.23891133333334	21.3944336666667	-4.1125646252966	0.0124754877432663	0.439240684269193	-3.62558150490913
Bmpr1a	-2.69965833333334	17.7731811666667	-4.11237605889596	0.0124775366967841	0.439240684269193	-3.62577472051899
Faf1	1.191871	15.7086375	4.11218039136698	0.0124796632324698	0.439240684269193	-3.6259752179943
Gm15755	0.171499333333333	0.241074666666667	4.11070811774876	0.0124956778422332	0.43925800196213	-3.62748401860263
Atad3a	-2.73757133333333	20.7190246666667	-4.10543946153597	0.0125531873554497	0.440732128764909	-3.63288606201501
Smpx	48.2267790000001	229.3215775	4.09666020738308	0.0126497147737225	0.441865953565582	-3.64189686686297
Ofd1	0.204859333333333	2.37536633333333	4.0940722661138	0.0126783367030628	0.441865953565582	-3.64455528068931
Gm7628	0.0314376666666667	0.0232428333333333	4.09403947420013	0.012678699864723	0.441865953565582	-3.64458897204099
Rec114	-0.108497333333333	0.380930666666667	-4.09361337161702	0.0126834199574304	0.441865953565582	-3.6450267767832
Cdk17	-2.21572566666667	5.98635016666667	-4.09305001675557	0.0126896636395288	0.441865953565582	-3.64560564521582
Heph	-0.214467	0.367864833333333	-4.09252097784244	0.0126955303124562	0.441865953565582	-3.64614929628072
Cend1	-0.229716	0.416448666666667	-4.09115548308907	0.0127106875545219	0.441865953565582	-3.64755270129173
Ntrk3	-0.0771456666666666	0.118076833333333	-4.09098143419922	0.0127126210691931	0.441865953565582	-3.64773160250818
Tmem243	0.577671000000002	4.56509116666667	4.08977667978108	0.0127260142821383	0.441865953565582	-3.64897006965813
Gm36380	0.318868666666667	0.428627666666667	4.08171681464491	0.0128160467630543	0.443189338894428	-3.65726110746899
Rbmxl1	-1.323822	6.894245	-4.08113560181173	0.0128225683006897	0.443189338894428	-3.65785936962358
Terf1	-0.426446	2.306434	-4.07972449549265	0.0128384180776249	0.443189338894428	-3.65931208163245
Dact2	-0.320343	0.568626833333333	-4.07317486226171	0.012912289134146	0.443189338894428	-3.66605876464081
B230216N24Rik	-0.0699973333333333	0.0890473333333333	-4.07064007281962	0.0129410131896728	0.443189338894428	-3.66867155442771
Pard3b	-0.197747666666667	0.853817166666667	-4.07053444582389	0.0129422117888418	0.443189338894428	-3.66878045284654
Adgrl1	-0.495758333333331	5.6534325	-4.06925291807409	0.0129567643654553	0.443189338894428	-3.67010180575653
Tie1	-4.66700799999999	26.7288586666667	-4.06759339356392	0.0129756381449246	0.443189338894428	-3.67181327112411
Ttc1	2.526085	26.3412191666667	4.06619195252142	0.0129916021006175	0.443189338894428	-3.6732588996919
Ttll3	-0.153716666666667	1.10843	-4.06552705533766	0.0129991841455324	0.443189338894428	-3.67394486501501
Sf3b3	-0.862963333333333	8.45620166666667	-4.06306203332324	0.0130273393767148	0.443189338894428	-3.67648857798398
Gpam	-12.1714283333333	50.5966275	-4.06168076311128	0.0130431476719087	0.443189338894428	-3.67791434438137
1110032A03Rik	0.554227	2.99816083333333	4.06108708956786	0.0130499490971839	0.443189338894428	-3.67852723120334
Calb1	-0.0238213333333333	0.0432553333333333	-4.05752072414069	0.0130908956893907	0.443189338894428	-3.6822101388916
Gm30990	-0.010324	0.00822266666666667	-4.05695076305495	0.0130974536859761	0.443189338894428	-3.68279890368178
Dlx1	-0.0367906666666667	0.0440296666666667	-4.05639306343697	0.0131038743670437	0.443189338894428	-3.68337505008818
Mef2d	-3.42701366666667	52.9748998333333	-4.05565233497898	0.0131124079843544	0.443189338894428	-3.68414035210775
Cryzl1	1.32489733333333	8.37014066666667	4.05557576502366	0.0131132904893964	0.443189338894428	-3.68421946699812
Stx2	0.514495000000001	4.1667355	4.05321945804848	0.013140482455052	0.443189338894428	-3.68665452394987
Arid1b	-0.728030666666667	4.237788	-4.05139824454871	0.0131615451458624	0.443189338894428	-3.68853718023161
Arf6	-1.317098	7.60071966666667	-4.0473989693583	0.0132079379612463	0.443189338894428	-3.69267314330596
1810044D09Rik	-0.806866666666666	3.726815	-4.04732946868148	0.013208745900112	0.443189338894428	-3.69274504081304
Gm16861	-0.292301333333334	0.838332666666667	-4.04697577418434	0.0132128584721373	0.443189338894428	-3.69311094431313
Slc30a9	-1.612053	26.6447978333333	-4.04696723614562	0.0132129577666585	0.443189338894428	-3.69311977730649
Baz2b	-0.739070666666667	3.426232	-4.04683327391626	0.0132145158180338	0.443189338894428	-3.69325836883457
Bub3	0.811395333333337	16.6814183333333	4.04664428865632	0.0132167141861146	0.443189338894428	-3.69345388943511
Hspb8	43.0387366666668	205.669601666667	4.04591911272254	0.013225153802682	0.443189338894428	-3.69420419307465
Fdx1	2.17204733333334	25.7401063333333	4.04360862141187	0.0132520859356732	0.443189338894428	-3.69659527564558
Klhl2	-0.497564666666666	2.31149833333333	-4.04282470422185	0.0132612383760928	0.443189338894428	-3.69740672019269
Polr1e	0.225858666666666	1.33938333333333	4.04078448921668	0.0132850935241129	0.443189338894428	-3.69951901445812
Gm38834	-0.0720376666666666	0.116444833333333	-4.04048710035991	0.0132885749736479	0.443189338894428	-3.69982696255052
Usp20	0.457836	3.41468166666667	4.04029241220706	0.013290854719181	0.443189338894428	-3.70002857066181
Dnah14	-0.0123906666666667	0.0101353333333333	-4.0402274870782	0.0132916150777813	0.443189338894428	-3.70009580475522
Myo10	-2.75546866666667	15.035252	-4.03899852490742	0.0133060175561654	0.443189338894428	-3.70136859370749
Hmgxb3	-0.627359999999999	5.563514	-4.03469012372362	0.0133566547526087	0.443189338894428	-3.70583244906347
Dok5	1.241363	2.7425325	4.03449052373505	0.0133590061996921	0.443189338894428	-3.70603931921166
Tnfrsf19	-2.43299166666667	6.9815935	-4.03184372599298	0.0133902339592355	0.443189338894428	-3.70878309469803
Gm16537	-0.108051666666667	0.364222166666667	-4.02990221309061	0.0134131954789425	0.443189338894428	-3.71079642008572
Hmgb3	1.36319066666667	3.844008	4.02858525576541	0.0134287971470318	0.443189338894428	-3.7121624146689
Slc22a5	-1.59618033333333	6.2886345	-4.02706055550701	0.0134468867259098	0.443189338894428	-3.71374421651983
Gata2	-1.305891	4.87923216666667	-4.02308970302906	0.0134941338187807	0.443189338894428	-3.7178654388022
2610528A11Rik	-0.12206	0.0769916666666667	-4.02263004666511	0.0134996157047541	0.443189338894428	-3.71834265631133
C920021L13Rik	0.0907436666666667	0.3745515	4.0198148187116	0.0135332478112127	0.443189338894428	-3.72126614039811
Litaf	-2.34479766666667	6.83941416666667	-4.01707869721806	0.0135660299121298	0.443189338894428	-3.72410863041082
AW011738	0.80939	1.783024	4.01698787805818	0.0135671196474074	0.443189338894428	-3.7242029997404
Pttg1ip	-2.07772766666666	17.0695491666667	-4.0167698051187	0.0135697367183669	0.443189338894428	-3.72442960238888
Rbis	4.32722966666667	26.7941445	4.01663426711246	0.0135713635970396	0.443189338894428	-3.72457044547472
Sv2a	0.105511666666667	0.199067166666667	4.01455841268169	0.0135963091777286	0.443189338894428	-3.72672789972132
Gm12224	14.9724376666667	80.1961545	4.01433160192799	0.0135990380527653	0.443189338894428	-3.72696366589476
Dcun1d5	11.8829796666667	18.2577218333333	4.01354523396271	0.0136085042630683	0.443189338894428	-3.72778114348047
Nhp2	1.67233166666667	11.3998591666667	4.01200775484368	0.0136270347965173	0.443189338894428	-3.7293797187502
Parp16	-0.440671333333333	3.53244433333333	-4.01160227289542	0.0136319268586625	0.443189338894428	-3.72980137360785
Gm15418	-0.418615666666666	0.8090015	-4.0097527299628	0.0136542676092992	0.443189338894428	-3.73172500400442
Myh9	-4.125878	16.5953936666667	-4.00874930066437	0.0136664062204439	0.443189338894428	-3.73276884562523
Notch1	-1.30768466666667	4.51465966666667	-4.00799835874151	0.0136754988118185	0.443189338894428	-3.73355013137473
Igfn1	2.98184333333333	4.54697733333333	4.00760458243217	0.0136802696132891	0.443189338894428	-3.73395985357199
Tmem214	1.62697333333333	12.1231876666667	4.00658047576312	0.0136926864108427	0.443189338894428	-3.7350255417161
Dedd2	-1.28686066666667	3.65203833333333	-4.0065694053018	0.0136928207076433	0.443189338894428	-3.73503706253989
Nek6	0.277032000000001	2.505778	4.00553574913724	0.0137053669544619	0.443189338894428	-3.73611285152309
Pomt2	-0.432590333333335	2.97464983333333	-4.00524607351188	0.0137088854000968	0.443189338894428	-3.73641436377973
Runx3	-0.056791	0.0511745	-4.00359485738269	0.0137289617458293	0.443189338894428	-3.73813329529846
Foxo6	-1.42165733333333	3.833989	-4.00305471380887	0.013735536640215	0.443189338894428	-3.73869567993819
Abcd2	-2.197203	12.3260551666667	-4.00180167665284	0.0137508035744331	0.443189338894428	-3.74000048347326
Gpr18	-0.089613	0.0803951666666667	-4.00026365375625	0.0137695702049705	0.443289303367754	-3.74160237312372
Gm34833	0.0441706666666667	0.033045	3.99422487114067	0.0138435477231979	0.444532591936926	-3.74789540225726
Cpxm1	-0.635088666666666	1.49884066666667	-3.99299124874494	0.0138587178579138	0.444532591936926	-3.74918164643223
Stk10	-0.424872333333333	2.17121916666667	-3.9905119307285	0.0138892660961791	0.444532591936926	-3.7517674245347
Mmp2	-6.08619133333334	16.5223156666667	-3.98999900228404	0.0138955959407789	0.444532591936926	-3.75230249472749
Gimap3	-0.141175333333333	0.183552666666667	-3.98898660531902	0.013908099540599	0.444532591936926	-3.75335871187365
Glod5	-0.104243333333333	0.0727716666666667	-3.98783217294582	0.0139223735864061	0.444532591936926	-3.75456330292817
Rin3	-1.368648	3.38459966666667	-3.98404240804083	0.0139693542812906	0.444532591936926	-3.75851915721165
Ccdc15	-0.0533646666666668	0.268665	-3.98260570098241	0.0139872137380451	0.444532591936926	-3.76001940173505
Slc1a1	-1.59872766666667	3.48574283333333	-3.98206369189551	0.0139939583718811	0.444532591936926	-3.76058546264065
Pank1	-1.19351633333333	4.0151045	-3.98170101552258	0.0139984735789434	0.444532591936926	-3.76096425791807
Pde4d	-6.13807800000001	24.8349943333333	-3.98076573607836	0.0140101254655643	0.444532591936926	-3.76194119783227
Mfsd6	-0.354274666666667	2.585952	-3.98012703426085	0.0140180891220016	0.444532591936926	-3.76260842626081
Slc9a9	-0.179843	0.5589935	-3.97694966427269	0.0140577858007096	0.444532591936926	-3.76592863369198
Galnt13	-0.007115	0.0035575	-3.97641035186483	0.014064536921747	0.444532591936926	-3.76649234365432
Dbndd1	0.163715333333333	0.661569333333333	3.97638799144294	0.0140648169125976	0.444532591936926	-3.76651571658136
Gm46415	-0.296728	0.318981333333333	-3.97578447758612	0.0140723764313961	0.444532591936926	-3.76714658705826
5430403G16Rik	0.069955	0.181830833333333	3.97555579320379	0.0140752421505225	0.444532591936926	-3.76738565197895
Arpc5l	11.1912703333333	81.2290701666667	3.97278887227988	0.0141099700763419	0.445132589989213	-3.77027880289671
Eml4	-0.222946333333333	1.40103683333333	-3.97129711607023	0.0141287352951579	0.44522823093806	-3.77183909972159
Gm40855	0.0433146666666666	0.158787	3.96572956376645	0.0141990321028077	0.446470102806306	-3.77766546195186
Oplah	-3.68592766666666	11.4870848333333	-3.96501618973578	0.0142080691257705	0.446470102806306	-3.7784123397525
Sh2d4a	-0.42331	0.775035666666667	-3.96443183442368	0.0142154768050209	0.446470102806306	-3.77902419738547
Actg1	-42.0632346666666	163.054800666667	-3.96169460336749	0.0142502366094769	0.447065627023256	-3.78189094932126
Samd10	0.463013666666667	1.15042983333333	3.9558814041175	0.014324391579661	0.448688361087416	-3.78798301826105
Grid2	-0.0344353333333333	0.0596586666666667	-3.95515631491043	0.0143336729953716	0.448688361087416	-3.78874325380511
Ubxn4	3.17554333333333	18.8564413333333	3.95089487160009	0.0143883649220648	0.449902707806175	-3.79321288204215
Efcab5	-0.0165666666666667	0.0955626666666667	-3.94548361696506	0.0144581694617868	0.451586401136472	-3.79889249823686
Gm40841	-0.137650333333333	0.2401045	-3.94182577108382	0.0145055819337018	0.452567759161955	-3.80273428765386
Gyg	23.400145	192.6004945	3.94024668327923	0.0145261065954085	0.452708991670563	-3.80439341684279
Cd300lg	3.26502800000001	26.0979586666667	3.93541325255065	0.0145891441132591	0.453266667098563	-3.80947422014021
Bsdc1	-1.46592699999999	14.6296008333333	-3.9351339089609	0.0145927971750637	0.453266667098563	-3.80976796980356
Rasgef1a	-0.067394	0.131650666666667	-3.93317933193325	0.0146183880313735	0.453266667098563	-3.81182368119368
Ccdc9b	1.58696333333334	7.22713233333333	3.93258625799116	0.0146261635015013	0.453266667098563	-3.81244755794015
Ppp1r27	26.8806053333334	122.466522333333	3.93233497685679	0.0146294593852566	0.453266667098563	-3.81271190625894
Dusp27	5.96740766666667	17.1050291666667	3.93094645523451	0.0146476875046927	0.453266667098563	-3.8141728086272
Itga6	-6.23918366666666	16.7569011666667	-3.93030448919767	0.0146561241216759	0.453266667098563	-3.81484833892371
Gm16023	-0.274128666666667	0.669035	-3.92597405605342	0.0147131841768802	0.454534591525497	-3.81940683309176
Col5a3	-3.16901100000001	16.3725871666667	-3.9233470724564	0.0147479265529478	0.454962612524751	-3.82217356739919
Ilf2	1.94373433333333	15.0547978333333	3.92249665618847	0.0147591942291936	0.454962612524751	-3.82306945104669
Notch4	-1.442551	5.3659975	-3.91818849594412	0.0148164320858122	0.456230027382278	-3.82760965119444
S100pbp	-0.443601666666666	2.62946783333333	-3.9167052193561	0.0148361994098883	0.456342142283717	-3.82917347695113
Nudt16l1	-0.943013666666667	8.54246283333333	-3.91547006406417	0.0148526838395797	0.456353145811536	-3.8304759648728
Apol9a	0.143145	0.186104833333333	3.91139012312208	0.0149072888065536	0.457534120008518	-3.83477998203644
Tpst2	-1.41880233333333	9.21124483333333	-3.90898612751631	0.0149395742972217	0.458028248605394	-3.83731720515324
Cyb5r2	-1.69553433333333	3.93006916666667	-3.90577509418345	0.0149828271207764	0.458750913386015	-3.84070757588907
H2ac4	-0.0557243333333333	0.0363215	-3.90427061241933	0.0150031434399806	0.458750913386015	-3.84229662839563
P4hb	8.96117766666666	58.5247301666667	3.90311545704415	0.0150187645774463	0.458750913386015	-3.84351695399107
Zfp180	0.395838333333334	6.4875665	3.90243382628752	0.0150279912611787	0.458750913386015	-3.8442371363868
Kyat1	-2.260891	13.4150678333333	-3.89958213384885	0.0150666649441531	0.459435867014702	-3.84725088887059
Cdc42ep1	-1.81950833333334	8.89773416666667	-3.8981692037774	0.0150858701425123	0.459526322166644	-3.84874457797339
1700001J03Rik	0.533139666666667	1.2360315	3.89616012328283	0.0151132282751875	0.459673712166461	-3.85086902013938
Ammecr1	-0.204431	0.799206166666667	-3.89435704365236	0.0151378311209822	0.459673712166461	-3.85277616119603
Parn	-0.395808	3.17874033333333	-3.89408859656257	0.0151414980971287	0.459673712166461	-3.85306014396585
Rasip1	-2.88568533333333	10.52145	-3.89305074475216	0.0151556849760163	0.459673712166461	-3.85415816299291
Anks1	-1.690219	7.1201605	-3.88865858293998	0.0152158974349423	0.460353920790918	-3.85880678474921
Gm29933	-0.0179273333333333	0.0288193333333333	-3.8869261775273	0.0152397247182196	0.460353920790918	-3.86064116195304
4930562C15Rik	-0.0186016666666667	0.0287971666666667	-3.88520853636993	0.0152633924213648	0.460353920790918	-3.86246036169648
Fgd6	-0.187120666666666	1.005177	-3.88477821380748	0.0152693287109417	0.460353920790918	-3.86291619895333
Arhgap31	-1.54815233333333	8.34622983333333	-3.88459278598791	0.0152718875232815	0.460353920790918	-3.8631126299473
Praf2	0.711450000000001	3.751431	3.88431511083655	0.015275720249582	0.460353920790918	-3.86340679206727
Stxbp3	-1.053532	15.1103383333333	-3.88107503847529	0.0153205266943285	0.461213047229901	-3.86684012079094
Elp5	2.44060966666667	18.8976295	3.87889738157834	0.0153507283180676	0.461631147656405	-3.8691485734583
Dzip1	-0.0862913333333334	0.573642333333333	-3.87330138092506	0.0154286612629133	0.463062758040383	-3.87508403314592
Ccnyl1	-1.50603666666667	8.81314033333333	-3.87280408149783	0.0154356094841676	0.463062758040383	-3.87561173256001
Mettl1	2.82606	8.93704666666667	3.87195899762259	0.0154474253866041	0.463062758040383	-3.87650856389406
Egln3	5.89568533333333	10.408225	3.87013712087383	0.0154729350585322	0.463313939665615	-3.8784423747576
Rbm12	-0.813553999999999	2.97590633333333	-3.86875252383832	0.0154923552409819	0.463313939665615	-3.87991238186315
Pcnt	1.67999066666667	10.303706	3.86785759922563	0.0155049226398804	0.463313939665615	-3.88086266781355
Fbxl14	-0.347923	2.27002116666667	-3.86651789472199	0.0155237585547041	0.463387467912465	-3.88228547900662
Sec24a	-0.834223666666667	5.46684883333333	-3.86344288469886	0.0155670946179516	0.463822269762692	-3.88555228886148
Npr1	-2.55138966666667	10.2107545	-3.86219753789309	0.0155846858594305	0.463822269762692	-3.88687572716891
Caprin1	-5.27824966666667	19.7116208333333	-3.8619987097748	0.0155874965914312	0.463822269762692	-3.88708704525664
Spcs3	2.951594	14.7843953333333	3.85879655746306	0.0156328462549871	0.464683070718094	-3.89049118947367
Gmeb1	0.512270666666667	2.12308533333333	3.85111231800362	0.0157423086209115	0.467445802050949	-3.89866660012626
Plekhg3	-0.462431333333333	2.787285	-3.84872005598339	0.0157765708502541	0.467972119413511	-3.90121363279016
Neu3	-0.642047666666667	2.07844116666667	-3.84534704465607	0.0158250289955238	0.468917979597207	-3.90480636576511
Gart	-0.599093999999999	13.3262256666667	-3.84274864885872	0.0158624783838202	0.469535997181324	-3.90757522104958
Rnf123	-1.39607733333333	22.8141053333333	-3.83784422614467	0.0159334485338323	0.470844165186412	-3.91280422257637
Ski	-1.947521	9.63661016666667	-3.83737050984735	0.0159403233194061	0.470844165186412	-3.913309486468
Gm26843	0.00947833333333334	0.00564816666666667	3.83523054511788	0.0159714230719134	0.470844165186412	-3.9155923960124
Gfra1	-0.517901333333333	1.224334	-3.83510651729521	0.0159732277397327	0.470844165186412	-3.91572473029283
Olfm2	0.0238613333333333	0.024186	3.82864616547353	0.0160675623843698	0.473132029503533	-3.92262103299273
Gm35399	-0.124773	0.142330166666667	-3.82575228777567	0.0161100319367883	0.473889484144736	-3.9257122831685
Gm41676	0.00951066666666667	0.0112503333333333	3.82208262268592	0.0161640771011099	0.47392017362945	-3.92963409294082
Trim28	-1.04904633333333	13.1167645	-3.82180771399051	0.0161681344288263	0.47392017362945	-3.92992797455177
LOC115486128	-0.0365733333333333	0.0987866666666667	-3.8217235141602	0.016169377359002	0.47392017362945	-3.93001798779807
Ms4a6d	-0.189740666666667	0.454739333333333	-3.8211351897134	0.0161780651539349	0.47392017362945	-3.93064696255473
Ppp1r13b	-0.74993166666667	4.4794995	-3.81868721522395	0.0162142735464531	0.474116351753401	-3.93326465439187
Gm51964	0.209194666666667	0.278165	3.81841736077146	0.0162182708494343	0.474116351753401	-3.9335532744573
Sppl2b	-1.31096366666667	6.97396983333333	-3.8162652080159	0.0162501918798492	0.474211822607436	-3.93585549029159
Fus	13.12449	56.4294303333333	3.81466882153557	0.0162739175414611	0.474211822607436	-3.9375636505329
Hunk	-0.0929236666666667	0.284984833333333	-3.81232692743006	0.0163087969221256	0.474211822607436	-3.94007022944264
Rps19bp1	1.469665	7.84598283333333	3.81041843207964	0.0163372865655988	0.474211822607436	-3.94211355968151
Asb15	-2.51527233333334	13.5990291666667	-3.80961869842892	0.016349242265166	0.474211822607436	-3.94296996186608
Slc6a12	-0.07079	0.0474763333333333	-3.80878824789668	0.0163616680820703	0.474211822607436	-3.94385936219992
Kcnq5	-0.716632666666667	2.295235	-3.80806620489303	0.0163724808693051	0.474211822607436	-3.94463274635309
Gfod1	-0.506911666666667	1.5112835	-3.80744866089593	0.0163817354362932	0.474211822607436	-3.94529426503674
Rgs5	-23.9724933333333	163.121264	-3.80707744486281	0.0163873014774723	0.474211822607436	-3.94569194337803
Snai3	0.453569000000001	3.26146716666667	3.80695656009333	0.0163891145137491	0.474211822607436	-3.94582145007573
Itga3	-0.434486333333333	2.0468235	-3.80532893505441	0.0164135487495965	0.47443371043522	-3.94756538319859
Cnot6	-0.619476999999999	5.36289983333333	-3.80286623510716	0.016450600946738	0.474446078852309	-3.95020484385855
Gm38444	-0.0970166666666666	0.140818666666667	-3.8025998589813	0.0164546145731398	0.474446078852309	-3.95049039541457
Gm4532	0.250955	0.3215985	3.80192745304031	0.0164647511927427	0.474446078852309	-3.95121125420376
Gm33475	0.306049333333333	0.534736666666667	3.79920616794815	0.016505850174334	0.474446078852309	-3.95412934670473
Mmp11	0.563284666666667	1.81560833333333	3.79901835982985	0.0165086910553517	0.474446078852309	-3.95433077966164
Rras	2.23506	16.76196	3.79862962854996	0.016514573032353	0.474446078852309	-3.95474772941294
Deptor	-2.22987133333333	7.507764	-3.79642909482381	0.0165479163643716	0.474770833182691	-3.95710844345217
Agbl1	-2.152383	3.02527983333333	-3.79485216261164	0.0165718594278833	0.474770833182691	-3.95880062404577
4930443O20Rik	-0.041808	0.027462	-3.79108494427822	0.0166292236782816	0.474770833182691	-3.96284472375026
BE949265	-0.553528666666666	3.25132166666667	-3.79097514118592	0.0166308991784693	0.474770833182691	-3.96296263005645
Nacad	-0.106258333333333	0.307715166666667	-3.79013157953245	0.0166437778330404	0.474770833182691	-3.96386850686616
Dnmt3l	0.0368946666666667	0.0336073333333333	3.78927673796986	0.0166568406824321	0.474770833182691	-3.96478660925085
Rasal2	-0.402639999999999	2.35876866666667	-3.78924497123986	0.0166573263430581	0.474770833182691	-3.96482072899406
Ubxn1	11.2882073333333	83.3054113333333	3.78893448904264	0.0166620739792014	0.474770833182691	-3.96515421733824
Commd6	1.12114866666667	7.420709	3.78689826883567	0.0166932496979292	0.474770833182691	-3.96734168760893
Psma4	8.83769733333334	76.9764076666667	3.78587329345849	0.016708968660216	0.474770833182691	-3.96844304092159
Gm32740	0.104086666666667	0.0964803333333333	3.78577805865674	0.0167104300604269	0.474770833182691	-3.96854538058176
Gm5111	-0.456298333333334	0.654999166666667	-3.78348147863322	0.0167457172405166	0.47529619505731	-3.97101371910724
Ecm2	-1.95789233333334	9.21950416666667	-3.78236324333202	0.0167629307993965	0.475308031824972	-3.9722158816331
Gm36507	0.0352896666666667	0.0468595	3.77869737997318	0.0168195075793435	0.476208965648611	-3.97615823844575
Uevld	-0.799151333333334	2.359416	-3.7776617828024	0.0168355310892639	0.476208965648611	-3.9772723214735
Nol12	1.137685	7.7210315	3.77703811665074	0.0168451895757389	0.476208965648611	-3.97794333421456
Eif2b2	3.17664266666667	20.617724	3.77312879891916	0.0169058805683732	0.47709342030886	-3.9821508068694
Rorc	-6.34521933333333	33.582366	-3.77087399702662	0.0169410027567734	0.47709342030886	-3.98457865443175
Tmub2	1.30239966666667	11.7340355	3.77077819084706	0.0169424969946496	0.47709342030886	-3.98468183074669
Zfp64	-0.473851333333333	2.58526533333333	-3.76982896613352	0.0169573099335265	0.47709342030886	-3.98570415387504
Picalm	-5.92768433333332	36.6316335	-3.76895359111313	0.0169709839410326	0.47709342030886	-3.98664706403815
Gnai3	-2.07703466666667	9.15849733333333	-3.76852820004027	0.0169776335518773	0.47709342030886	-3.98710531689838
Tmem248	1.20208933333334	14.640825	3.76466880196711	0.0170381030898687	0.477624048744129	-3.99126413820735
Selenos	4.97696533333333	18.6637813333333	3.76415172990427	0.0170462238851251	0.477624048744129	-3.99182150162848
Tmem168	-0.882566	4.54101166666667	-3.76409269352322	0.0170471513616358	0.477624048744129	-3.99188514088692
Tomm20	3.090751	16.5914895	3.761526717308	0.0170875209581825	0.478067384585013	-3.99465170023559
Ripor3	-0.0906573333333334	0.194498333333333	-3.75993778170011	0.0171125755355289	0.478067384585013	-3.99636535527022
Hnrnpa0	-1.19887766666666	16.7780761666667	-3.75771896168136	0.0171476346110883	0.478067384585013	-3.99875899098239
Etnk1	-1.63730766666666	10.4835995	-3.75661855830099	0.0171650531931001	0.478067384585013	-3.99994637582929
Catsper2	0.257237333333333	1.310627	3.75647330421432	0.0171673540147431	0.478067384585013	-4.00010312556743
Gm52213	-0.288243666666667	0.889539833333333	-3.75588124364797	0.0171767359972314	0.478067384585013	-4.00074207665152
1810058I24Rik	11.6107856666667	42.4726085	3.7547478232883	0.0171947133800557	0.478067384585013	-4.00196541427434
Aox1	3.74777633333334	11.6554035	3.75453276303838	0.0171981269880396	0.478067384585013	-4.00219755831956
Itpripl1	-0.497335666666667	2.4000725	-3.7478013262933	0.0173053779862249	0.480216145381415	-4.009467348839
Gm45989	0.0211603333333333	0.0192935	3.74755190776679	0.0173093670326187	0.480216145381415	-4.00973684994328
Gm30698	-0.193846333333333	0.347852166666667	-3.74641959629398	0.0173274901365878	0.480248105666172	-4.01096045378475
Lmna	5.90370133333334	28.5985666666667	3.74383240827925	0.0173689829837021	0.480816091199148	-4.0137569798998
Gnmt	-0.204855333333333	0.542496	-3.74213411381839	0.0173962834799203	0.480816091199148	-4.01559325381151
Tmem63c	0.0187266666666667	0.010604	3.74196798665033	0.0173989567244302	0.480816091199148	-4.01577290216427
Rbm19	0.437607333333334	3.44442966666667	3.74076922532685	0.0174182609917921	0.480830784693684	-4.0170693583231
Rbbp4	2.06044633333333	21.7907351666667	3.73897907364276	0.0174471356540358	0.480830784693684	-4.01900581631116
Kitl	-3.34001	14.6520946666667	-3.73877298066611	0.0174504634914274	0.480830784693684	-4.01922878487415
Dusp18	1.80920166666667	2.45132183333333	3.73710988475196	0.0174773452819956	0.481103031896801	-4.02102830194535
Ddx42	-0.898606000000001	12.8806973333333	-3.7340412337372	0.0175270740303136	0.481363746348166	-4.02434979661298
Gm20604	-0.936237666666667	0.642563833333333	-3.73250524599477	0.0175520278409513	0.481363746348166	-4.02601289215036
Lix1l	-0.412061999999999	3.493333	-3.7324813246272	0.0175524168002541	0.481363746348166	-4.02603879598272
Alg12	0.410244666666667	2.91132066666667	3.73146143140763	0.017569009608274	0.481363746348166	-4.02714329470663
Gm41361	0.0730753333333333	0.0404213333333333	3.73128578833594	0.0175718690358914	0.481363746348166	-4.02733352459636
Dtymk	-0.837421	5.63621083333333	-3.72629099369388	0.0176534126936106	0.483129857257053	-4.03274513233213
Gm35712	-0.090591	0.0452955	-3.72307178699229	0.0177062044682236	0.483269529371204	-4.03623503339513
Lmbr1	-0.827616	4.03841933333333	-3.72211490093005	0.0177219322252364	0.483269529371204	-4.03727269172787
Spta1	-0.0126333333333333	0.0121633333333333	-3.72164580583228	0.0177296484584909	0.483269529371204	-4.03778143583561
Arl6ip5	19.4559456666667	98.6586241666667	3.72098175439938	0.0177405783214587	0.483269529371204	-4.03850167288028
Bloc1s6	1.02742466666667	7.31505533333333	3.72077969804903	0.0177439056122935	0.483269529371204	-4.03872083887671
Gm46491	-0.00717466666666667	0.00358733333333333	-3.71962494584748	0.0177629351694997	0.483322634063944	-4.0399734944036
Gm10510	-0.0426286666666667	0.0213143333333333	-3.71804005830495	0.017789092162258	0.48356938521381	-4.04169309066164
Lmnb1	-0.738471666666666	3.0962805	-3.71279269444776	0.0178760184874243	0.484886793750263	-4.04738924294758
H6pd	-1.91632466666666	13.2371566666667	-3.71215155761085	0.0178866735795115	0.484886793750263	-4.0480855072217
Morf4l1b	3.14836933333333	22.7558373333333	3.71201398990615	0.017888960798476	0.484886793750263	-4.04823491185461
Txnl1	5.84839466666666	33.5897553333333	3.70947797455919	0.0179311865897691	0.485049333350706	-4.05098966383642
Angptl1	-1.08176033333333	3.21210083333333	-3.70925620345354	0.0179348847467707	0.485049333350706	-4.05123061068117
Glrx2	-0.863254666666668	9.718744	-3.70839826481493	0.0179491997995608	0.485049333350706	-4.05216280411827
Ndel1	-4.38842733333333	32.4109873333333	-3.70754079593551	0.0179635204378945	0.485049333350706	-4.05309460142456
Spire2	-0.0715943333333333	0.0681471666666667	-3.70548928376591	0.0179978374109702	0.485055959717478	-4.05532440960877
Mro	-0.0122413333333333	0.00612066666666667	-3.70449585458616	0.0180144828375192	0.485055959717478	-4.05640441232848
Ift81	-0.160933	1.05438683333333	-3.70445374321425	0.0180151888353618	0.485055959717478	-4.05645019693345
Taf5l	-0.912768666666666	5.66903266666667	-3.70278836863424	0.0180431349626797	0.485346609480902	-4.05826105749895
Thsd4	-0.115270666666667	0.239058333333333	-3.7010807901717	0.0180718422287826	0.48565716181395	-4.06011825643548
Cdadc1	2.531696	15.414805	3.700021744035	0.0180896735504123	0.485675125360122	-4.06127032541756
Mrpl45	2.16223100000001	28.7310475	3.69848158075085	0.0181156424357088	0.485911326678377	-4.06294608228907
Sdf2l1	0.696468	1.881162	3.69531004301982	0.0181692562762878	0.48647320426359	-4.06639799872445
Gm12927	0.0364416666666667	0.0335021666666667	3.69448256273811	0.0181832752299864	0.48647320426359	-4.067298889324
Mfsd6l	-0.100241333333333	0.16655	-3.6927616090212	0.0182124719094658	0.48647320426359	-4.06917285920105
Zc3hav1	-0.325281333333333	3.31401466666667	-3.69268754422258	0.0182137296849987	0.48647320426359	-4.06925351970071
Atad2	-0.199710333333333	0.6664115	-3.69105691737058	0.0182414470285874	0.48647320426359	-4.07102957503722
Enpp2	-2.06618033333333	5.48177216666667	-3.69034647295449	0.0182535386415383	0.48647320426359	-4.07180351017999
Cd55	3.76865933333333	20.2522553333333	3.69014744161126	0.0182569278015384	0.48647320426359	-4.07202034255262
Gpld1	-0.196068333333333	0.224431166666667	-3.6881563206313	0.0182908738877217	0.486919237323376	-4.07418988507167
Tex14	-0.0317603333333333	0.0188781666666667	-3.6857289698031	0.0183323575147646	0.487175582777362	-4.07683558120506
Rprd1b	-0.564161999999998	11.9357096666667	-3.68529946222318	0.0183397093416293	0.487175582777362	-4.07730381929394
Sulf2	-0.434688666666667	1.885615	-3.6845730531622	0.0183521510792518	0.487175582777362	-4.07809579700648
Helb	-0.458312999999999	2.76922383333333	-3.68098286013718	0.0184137887613845	0.488051643097273	-4.08201126051155
Gm16618	-0.0854540000000001	0.124220333333333	-3.67933086182958	0.0184422325337594	0.488051643097273	-4.08381360278807
Nrep	-36.085271	87.8777025	-3.67854055447388	0.018455858138554	0.488051643097273	-4.08467598400521
Relb	0.687085	2.89609283333333	3.67844680628798	0.0184574752255901	0.488051643097273	-4.0847782882132
Zfp60	-0.431352	2.736708	-3.67764068960879	0.0184713870152371	0.488051643097273	-4.08565803234815
Cd24a	44.1338396666667	170.621164833333	3.67504585838707	0.0185162517780701	0.488780683596855	-4.08849055129454
Gm28782	-0.107102333333333	0.1328975	-3.67312220468242	0.0185495944878218	0.48920449656699	-4.09059108852628
Mif	7.55832766666667	46.4412211666667	3.67029076380163	0.0185988002793755	0.490045484456023	-4.09368393277257
Nufip2	-0.894404666666666	7.08809066666667	-3.66717335422117	0.0186531531675702	0.490106746303001	-4.09709058921806
Pin4	2.29343266666667	18.0169363333333	3.66629450380738	0.0186685098620181	0.490106746303001	-4.09805125638616
Psmd3	4.86554433333335	51.0636265	3.66566669376802	0.0186794890662468	0.490106746303001	-4.09873758610178
LOC115490214	0.400077666666667	0.817048166666667	3.66533128693209	0.0186853578022614	0.490106746303001	-4.09910428214152
Alad	-0.486464666666666	3.86105533333333	-3.66519615990793	0.0186877227811484	0.490106746303001	-4.09925201974896
Zbtb16	2.07429833333333	11.5232165	3.66379040617555	0.0187123469983306	0.490298143850703	-4.1007891324201
Setd7	-5.78015666666667	39.7521146666667	-3.6622928013654	0.0187386220802956	0.490375852041557	-4.10242701730933
1810009A15Rik	0.773774333333334	7.29281316666667	3.6616467227135	0.0187499707367646	0.490375852041557	-4.10313372164332
Dennd4a	-0.187364	0.727792333333333	-3.66055537228311	0.0187691591265115	0.490424436714703	-4.10432762795127
Pkd2	-0.938246333333332	7.2684485	-3.65813883863768	0.0188117293345894	0.491083317998349	-4.10697190642544
4930453N24Rik	3.700854	28.7457763333333	3.65552575549041	0.0188578896523728	0.491834618786034	-4.10983228055572
Gm41856	0.080611	0.0403055	3.65404384264891	0.018884126856635	0.492065397595817	-4.11145490739099
Gm26705	-0.05586	0.213820666666667	-3.65194106008225	0.0189214301298943	0.492583836077047	-4.11375794465639
Rnasel	-0.185225	0.8377755	-3.645579815667	0.0190348061963203	0.494847203892666	-4.12072917988255
2500004C02Rik	-0.165794333333333	0.486415833333333	-3.64510247131147	0.0190433459975657	0.494847203892666	-4.12125255161694
Ccdc59	1.44915566666667	10.3604261666667	3.64192456635495	0.0191003142345444	0.495872194687281	-4.12473778626705
Hcfc1r1	6.44468733333334	30.1805093333333	3.63726261483309	0.0191842484046743	0.497594740014182	-4.12985343113388
Cdh3	-0.0437333333333333	0.0322496666666667	-3.63601912604704	0.0192067093682044	0.497609660733201	-4.13121850561946
Reps1	1.34792666666667	6.89053166666667	3.63493612355158	0.0192262966398615	0.497609660733201	-4.13240759788
Mamdc2	-0.159315666666667	0.487644833333333	-3.63407632259225	0.0192418637657636	0.497609660733201	-4.13335175401479
Asb18	-2.71247066666667	8.51239466666667	-3.63334247474923	0.0192551621493694	0.497609660733201	-4.13415769076994
Rnf222	-0.055294	0.0316386666666667	-3.62873531697694	0.0193388973540271	0.498224012735895	-4.1392193437082
Ttbk1	-0.0477396666666667	0.0624528333333333	-3.62846361553567	0.0193438488631825	0.498224012735895	-4.13951795160421
Myocos	0.085114	0.209719666666667	3.6281843206984	0.0193489403056866	0.498224012735895	-4.13982491684295
Mterf4	0.971316666666667	6.17629333333333	3.62789848640504	0.0193541525883394	0.498224012735895	-4.14013908198862
Gm34561	0.0105203333333333	0.00791183333333333	3.62719618098538	0.0193669663583817	0.498224012735895	-4.14091105136852
Fbrs	-0.703829999999999	7.18992433333333	-3.62545326305261	0.0193988094421094	0.498410646160456	-4.14282718668612
Olfr1393	0.151622333333333	0.112279833333333	3.62487176699256	0.0194094470304906	0.498410646160456	-4.14346657908734
Rbm34	0.146933333333334	2.59195033333333	3.62184612186272	0.0194649071980961	0.499186145114017	-4.14679432034967
Lrrc75a	0.455938666666667	2.285587	3.62060117329987	0.0194877811201226	0.499186145114017	-4.14816398483626
Unc93b1	-0.825705	3.78076383333333	-3.62034085480003	0.0194925680384122	0.499186145114017	-4.14845041190864
Sugp1	0.568505000000001	8.1654865	3.61687835789145	0.019556370232392	0.500367237645777	-4.15226118224352
Rab38	-0.085236	0.051	-3.61505948796156	0.019589984035156	0.500774497043219	-4.15426374989822
Gm34656	0.0962356666666667	0.306638166666667	3.61038197260562	0.0196767390334208	0.50253823210085	-4.15941603844507
Lamc3	-0.109603333333333	0.401753	-3.60861324100934	0.0197096614873648	0.502759698009046	-4.16136518575283
Txn2	5.74803433333336	129.571514166667	3.60734061986782	0.0197333895116993	0.502759698009046	-4.1627679191628
Gm30483	-0.0322876666666667	0.0161438333333333	-3.60642175794488	0.0197505425234624	0.502759698009046	-4.16378088188506
Memo1	2.47602466666667	21.675084	3.60532579473983	0.0197710244757223	0.502759698009046	-4.16498925472918
Kctd20	-2.52100933333334	13.7939516666667	-3.60515366743397	0.0197742435466841	0.502759698009046	-4.16517905360226
Fhl3	23.3894476666667	93.8981238333333	3.60036780325002	0.0198639938994366	0.503254145073846	-4.17045810863606
Zbtb17	1.44139233333333	9.7364625	3.60017122116765	0.019867690647886	0.503254145073846	-4.17067502504605
Ccnd2	-1.254577	3.58072583333333	-3.59886820309173	0.0198922144570682	0.503254145073846	-4.17211297858195
Plekhg5	-1.95571466666667	5.92859733333333	-3.59857121794198	0.0198978089135858	0.503254145073846	-4.17244075533747
Fzd8	-0.645514333333333	1.9296445	-3.59828058398945	0.0199032855156833	0.503254145073846	-4.17276153569207
Dtx4	-0.439235	2.54961516666667	-3.59536861137673	0.0199582553675798	0.503254145073846	-4.17597628248062
Cnot7	1.91625233333334	20.0770095	3.59373087150444	0.0199892494942502	0.503254145073846	-4.17778488732582
Trim54	31.6188660000001	183.366368333333	3.59369689298866	0.0199898931328881	0.503254145073846	-4.17782241523228
Duxbl3	-0.0316476666666667	0.0550001666666667	-3.5936529151317	0.0199907262203008	0.503254145073846	-4.17787098727646
Retsat	-3.946043	27.8018191666667	-3.59062815192842	0.0200481231360985	0.503254145073846	-4.18121245758945
Gm16283	0.162875333333333	0.301030666666667	3.59062038956131	0.0200482706805815	0.503254145073846	-4.18122103454545
Tom1l1	-0.63497	4.97508133333333	-3.59030446535413	0.0200542767428327	0.503254145073846	-4.18157012004582
Ccrl2	-3.610948	7.23969166666667	-3.58920842987241	0.0200751299270697	0.503254145073846	-4.18278132240961
Gm9997	-0.0379253333333333	0.033172	-3.58850094280088	0.0200886040849993	0.503254145073846	-4.18356324860919
Zfp978	0.014775	0.0107268333333333	3.58835851142437	0.0200913179858474	0.503254145073846	-4.18372067550096
Rnf32	-0.162760333333333	0.242460166666667	-3.5877352002816	0.0201031996722401	0.503254145073846	-4.18440964747602
Eml6	-0.0431663333333333	0.267998166666667	-3.58608878713195	0.0201346235760477	0.503254145073846	-4.18622978789205
Ric8b	-0.904254	12.5906903333333	-3.58522029177152	0.0201512231188081	0.503254145073846	-4.18719009568813
Sqstm1	29.9646976666667	283.548301166667	3.58200250472323	0.0202128646252665	0.503254145073846	-4.19074907238671
Gjc1	-0.943908	4.84878766666667	-3.5790668260275	0.0202692947975676	0.503254145073846	-4.1939974340052
Serpinb10	-0.0308793333333333	0.0210713333333333	-3.57823732301829	0.0202852731049015	0.503254145073846	-4.19491553151313
Zadh2	-2.20982633333333	16.4149098333333	-3.57785553740314	0.0202926322133729	0.503254145073846	-4.19533812946817
F830208F22Rik	0.0652093333333333	0.0487716666666667	3.57749882391916	0.0202995108715349	0.503254145073846	-4.195732995618
Ticam2	-0.0498266666666667	0.0798583333333333	-3.57686426300968	0.0203117541355133	0.503254145073846	-4.19643547560936
Gm30411	-0.036723	0.0252911666666667	-3.57546701805387	0.02033874319995	0.503254145073846	-4.19798249308956
Snrpa1	1.43301266666667	12.7274646666667	3.57544998321788	0.0203390725026083	0.503254145073846	-4.19800135578691
Gm42016	0.0187306666666667	0.0119506666666667	3.57365244270718	0.0203738561371663	0.503254145073846	-4.19999202870308
Wdr27	-0.0283786666666667	0.021391	-3.57338203802433	0.0203790946820047	0.503254145073846	-4.2002915298807
Fancg	0.172362	0.961936	3.57294397914838	0.0203875845384703	0.503254145073846	-4.20077674958336
Gm4631	-0.366479333333333	0.759204333333333	-3.57274513185847	0.0203914396916075	0.503254145073846	-4.20099701435942
Gm2007	-0.0679353333333333	0.651898	-3.57250388265656	0.0203961180590422	0.503254145073846	-4.2012642563439
Capg	2.05647533333333	7.815595	3.57200753374731	0.0204057473429914	0.503254145073846	-4.20181411159574
Bri3	2.50978833333333	17.3747911666667	3.57134255029021	0.0204186565269667	0.503254145073846	-4.20255084027249
Gm16299	-0.200738	0.540384	-3.57120522186967	0.0204213236467567	0.503254145073846	-4.20270299366221
Mir99ahg	0.159240666666667	0.400285333333333	3.56991685503428	0.0204463655145545	0.503254145073846	-4.20413058606924
Gm41835	-0.0538986666666667	0.0372566666666667	-3.56867688426386	0.0204705006984379	0.503254145073846	-4.20550479651745
A930005H10Rik	1.31474933333333	8.55299833333333	3.56645797209507	0.0205137736740107	0.503254145073846	-4.20796452613512
Srsf10	-2.12983233333334	20.5066405	-3.56612886121185	0.0205202010806307	0.503254145073846	-4.20832942051414
Itgb5	-5.02717233333333	33.6906331666667	-3.56595280784415	0.0205236403025945	0.503254145073846	-4.20852462269405
Gm52823	0.086716	0.043358	3.56571143439391	0.0205283566573201	0.503254145073846	-4.20879225747175
Clec10a	-0.651469000000001	1.59265383333333	-3.56523599063028	0.020537650380471	0.503254145073846	-4.20931945583101
Ciao2b	4.62726433333334	23.7497621666667	3.56508399386549	0.0205406225726303	0.503254145073846	-4.20948800567713
Pla2g5	-0.0935276666666666	0.0834981666666667	-3.56332571858525	0.0205750410937084	0.50366134331294	-4.2114380258153
Vwa3b	-0.480525	1.21980883333333	-3.56025389087614	0.0206353348855134	0.504700697139375	-4.21484599943579
Dph1	-0.548846666666666	2.683439	-3.55879880299922	0.0206639675606018	0.504964554429973	-4.21646082810844
Pdlim5	69.03341	217.407259	3.55667213099119	0.0207058991763452	0.505396623816319	-4.21882156064365
Slc30a5	-1.15883966666667	5.69055616666667	-3.55537487592189	0.0207315261099126	0.505396623816319	-4.22026193657173
Ptk2	-0.771534666666666	10.1606673333333	-3.55518764169325	0.0207352279401635	0.505396623816319	-4.22046984921318
Rpf2	1.504485	8.55676316666667	3.55370024210799	0.0207646630156826	0.50559787062923	-4.2221217130955
Aar2	-1.05394733333333	9.63210833333333	-3.55296564617045	0.0207792184444764	0.50559787062923	-4.22293766153942
Olfr1420	0.067296	0.0592596666666667	3.54916589541803	0.0208546984929915	0.506998503397487	-4.22715955438446
Kdelr2	0.646506666666669	12.3428273333333	3.54765457853366	0.0208848092320632	0.507294705278047	-4.22883939892207
Tmem176b	-0.726141	7.86234783333333	-3.54466654140002	0.0209444913895566	0.50830807662236	-4.23216167926621
Ninl	-0.044716	0.183032666666667	-3.53583996775473	0.0211219604729904	0.51182419488153	-4.24198370857973
Hacd2	-0.155051666666666	1.06214083333333	-3.53566260618766	0.0211255445480821	0.51182419488153	-4.24218119707684
Slc35e2	-1.30787833333333	3.34450683333333	-3.53441689139887	0.0211507376903687	0.511996214852057	-4.24356841301403
Pitpna	-3.619106	25.6295753333333	-3.53108312057451	0.0212183325518186	0.513193482522533	-4.24728205515596
4930487H11Rik	-0.176503666666667	0.237488833333333	-3.52798812483168	0.0212813125103993	0.5132426918111	-4.25073126179237
Nav2	-0.311048333333333	2.2125175	-3.52698528480622	0.0213017661832835	0.5132426918111	-4.25184919269681
Mapt	3.86737766666667	12.1263595	3.5257870898044	0.0213262344430689	0.5132426918111	-4.25318510352461
Crtc3	-0.596653666666667	5.1860915	-3.52420487376587	0.0213585951869409	0.5132426918111	-4.25494951527872
Prdx4	-0.724057333333334	5.23986933333333	-3.52356197323441	0.0213717607190131	0.5132426918111	-4.25566655845824
Msh6	-0.381797333333333	2.06995766666667	-3.5233920317244	0.0213752424250276	0.5132426918111	-4.25585610924988
Hip1	-0.853892333333332	6.00172516666667	-3.5232865372157	0.0213774040959245	0.5132426918111	-4.25597377886173
Gm39378	0.375303666666667	0.6530465	3.52316045124344	0.0213799880388008	0.5132426918111	-4.25611441866438
4933434E20Rik	1.71256233333333	23.7331558333333	3.52298419608045	0.0213836007366347	0.5132426918111	-4.25631102272135
Cdh15	1.50749833333333	7.20992183333333	3.51826136405295	0.0214806710769457	0.514089393564951	-4.26158091063949
Vav2	-0.427375666666667	1.1557815	-3.5182244559323	0.0214814316930847	0.514089393564951	-4.26162210756336
9330117O12Rik	-0.0401306666666667	0.0200653333333333	-3.5178927582472	0.0214882688556552	0.514089393564951	-4.26199235873832
Zfp362	0.449029000000001	3.87129083333333	3.51773384247559	0.021491545430325	0.514089393564951	-4.26216975147856
Olfr1396	0.0904783333333334	0.0897335	3.51594247070445	0.0215285209570786	0.51453892402315	-4.26416967569963
Kif5c	0.0487573333333333	0.133061666666667	3.51134567564097	0.0216237440245876	0.516378656884201	-4.26930391433633
Tmem204	-3.849486	15.355654	-3.50835315628797	0.0216859991941773	0.516719703764029	-4.27264807505777
Tsg101	-4.05813599999999	19.3392096666667	-3.5081092495629	0.0216910825669323	0.516719703764029	-4.27292070382035
Trps1	-0.430111	1.37916983333333	-3.50802659953881	0.021692805430478	0.516719703764029	-4.27301308866664
Uhmk1	-0.632005666666667	4.3560305	-3.50521738985161	0.0217514595169171	0.517051821237916	-4.27615380856105
Enkd1	-0.235955333333333	0.674895	-3.50357791879804	0.0217857761055951	0.517051821237916	-4.2779873175565
Gm16062	7.331193	18.6235885	3.50235783391303	0.0218113554172112	0.517051821237916	-4.27935207540611
Usp36	-1.100127	5.60140816666667	-3.50235629303674	0.0218113877441796	0.517051821237916	-4.27935379913981
Stkld1	0.018853	0.0657668333333333	3.50219393556572	0.0218147942530631	0.517051821237916	-4.27953542580968
Wscd1	0.334448333333334	1.3943265	3.50211844607545	0.0218163783503453	0.517051821237916	-4.27961987607304
Dclre1c	-0.422784666666667	2.095087	-3.50014926949673	0.0218577477949129	0.517397827136595	-4.28182311113543
Kctd3	-0.442907000000001	5.59037616666667	-3.49968354146778	0.021867545453932	0.517397827136595	-4.28234428419699
Pgap1	-0.136273666666667	0.7106365	-3.49837355783564	0.0218951315243721	0.517617737574504	-4.28381040237867
Gm15558	-0.0137166666666667	0.00685833333333333	-3.49638404524856	0.0219371052253476	0.517909237905522	-4.2860375511976
Smim41	0.070098	0.141583666666667	3.49480409858792	0.0219705051663814	0.517909237905522	-4.28780665172247
Itpr1	-0.760855333333333	4.101254	-3.49303604635008	0.0220079521782267	0.517909237905522	-4.28978683785207
H2al1c	0.049775	0.0346491666666667	3.49155307020455	0.0220394188975047	0.517909237905522	-4.29144811837486
Lrig1	-1.34556833333333	21.3265025	-3.49145593457204	0.0220414818175617	0.517909237905522	-4.29155694494616
Wdr5	-1.24295733333333	10.8512146666667	-3.49070823940425	0.0220573685698103	0.517909237905522	-4.29239467939911
Ppp1r11	1.17115333333333	7.56726666666667	3.48998312135199	0.0220727884022431	0.517909237905522	-4.29320720087045
Gm11454	-0.016119	0.0080595	-3.489367168114	0.0220858967169556	0.517909237905522	-4.29389746328718
Col26a1	-0.149799333333333	0.417299	-3.48834219224384	0.022107729765524	0.517909237905522	-4.29504622380091
Cyp4a32	0.0377526666666667	0.0375083333333333	3.48806903302389	0.0221135525983116	0.517909237905522	-4.29535239954021
Traf2	1.63395366666667	6.6834475	3.48631847000494	0.0221509112916683	0.517909237905522	-4.29731482664492
2210016F16Rik	0.499903333333333	3.05475233333333	3.48329702264762	0.0222155656118703	0.517909237905522	-4.3007030677842
Eva1a	-0.575191666666667	1.65714716666667	-3.48280839363898	0.022226042232641	0.517909237905522	-4.30125114788671
Clcc1	1.409099	15.5373615	3.48278806277293	0.0222264782688165	0.517909237905522	-4.30127395319588
Gm8013	0.231945	0.167567833333333	3.48244524590037	0.0222338321700295	0.517909237905522	-4.30165850352495
Gm31508	-0.0109963333333333	0.00549816666666667	-3.48132315258218	0.0222579225403932	0.517909237905522	-4.30291732456976
Gm51573	0.115290333333333	0.0866028333333333	3.48116390828107	0.0222613438493513	0.517909237905522	-4.30309598871937
Smim19	1.27015899999999	20.8623138333333	3.48003913071125	0.0222855268220813	0.517909237905522	-4.30435804504885
Rcl1	-0.568387666666666	5.13763116666667	-3.47988256112816	0.0222888955379768	0.517909237905522	-4.30453373947234
Kbtbd3	0.782670333333334	4.55498316666667	3.47906511800392	0.0223064931299892	0.517909237905522	-4.30545109436638
Rhbdf1	1.585727	9.2395305	3.4773937381175	0.022342524511176	0.517909237905522	-4.30732708104103
Gm52906	-0.123219	0.0616095	-3.47700271693702	0.0223509639098629	0.517909237905522	-4.3077660327888
Flii	2.13723833333333	25.8850288333333	3.47593827873036	0.0223739565327833	0.517909237905522	-4.30896106784783
Polb	9.39739733333332	51.3145343333333	3.47516745361938	0.022390624163886	0.517909237905522	-4.30982657593641
1810073O08Rik	0.0878890000000001	0.2053665	3.47467595476086	0.0224012594717094	0.517909237905522	-4.31037849535337
Efcab9	-0.239605333333333	0.413252333333333	-3.47342480602297	0.0224283591343998	0.517909237905522	-4.31178361851188
Mrpl51	5.10307566666667	70.2806588333333	3.47156374263063	0.0224687403610688	0.517909237905522	-4.3138741657232
Hp	1.31272333333333	1.06796966666667	3.47096026165511	0.0224818528897384	0.517909237905522	-4.31455217605575
Dchs1	-0.525730333333333	1.45049816666667	-3.47080955862988	0.0224851287839348	0.517909237905522	-4.31472149958607
Gm40232	-0.0356666666666667	0.0235726666666667	-3.46892788257447	0.0225260785602703	0.517909237905522	-4.31683596769189
Lamp3	0.031952	0.052548	3.46725905705648	0.0225624691375941	0.517909237905522	-4.31871171200344
Ptprt	-0.009899	0.0118018333333333	-3.46548024519963	0.0226013337510695	0.517909237905522	-4.32071155559055
Cenpj	-0.0951163333333329	0.971672833333333	-3.46348471013406	0.0226450266099519	0.517909237905522	-4.32295563611323
Dnajb9	5.71171433333333	23.6850378333333	3.46048310367884	0.0227109337285613	0.517909237905522	-4.32633225811981
D10Wsu102e	-0.466011666666666	2.00779116666667	-3.45993935755937	0.0227228968784301	0.517909237905522	-4.32694408841628
Orai3	-0.596392333333334	5.8485255	-3.45978296775118	0.02272633902887	0.517909237905522	-4.32712006877774
Kcna1	-0.260326666666667	0.672904333333333	-3.45977560912637	0.0227265010077145	0.517909237905522	-4.32712834929217
Dennd3	-0.825050666666666	2.986383	-3.45884397369158	0.0227470191670834	0.517909237905522	-4.32817676797576
Nrp2	-1.21432533333333	4.73740466666667	-3.45797526721305	0.0227661708922451	0.517909237905522	-4.32915449061994
Il2ra	-0.24967	0.55424	-3.45627096651492	0.0228037991006974	0.517909237905522	-4.33107300824796
Gm31712	-0.0129603333333333	0.0322418333333333	-3.45531979811131	0.0228248309513787	0.517909237905522	-4.33214392667882
Adi1	2.49957800000001	29.0788033333333	3.45465128829133	0.0228396263300489	0.517909237905522	-4.33289668435239
Pcdh19	-0.371275	1.4526265	-3.45465035919213	0.0228396469005549	0.517909237905522	-4.332897730588
Chsy1	-0.410979333333333	1.383281	-3.45386983748825	0.0228569355094572	0.517909237905522	-4.33377670403147
LOC115486521	0.078468	0.135226333333333	3.45315056756084	0.02287288092333	0.517909237905522	-4.33458678326259
6030466F02Rik	-0.0798356666666667	0.183960166666667	-3.45194383092206	0.0228996621284654	0.517909237905522	-4.33594605299879
Bpnt1	-3.25668733333333	9.956221	-3.45067954534521	0.0229277598199934	0.517909237905522	-4.33737038803162
Prmt1	12.2151596666667	60.7522931666667	3.45036869401752	0.0229346743976492	0.517909237905522	-4.33772062884197
Helt	-0.560215	0.962885166666667	-3.44864955275811	0.0229729589918215	0.517909237905522	-4.33965788125528
Ctnnd1	-3.45639566666666	12.4123135	-3.4483285824637	0.0229801151393896	0.517909237905522	-4.3400196244778
LOC115489722	-0.0750103333333333	0.219071833333333	-3.44746480874539	0.0229993862181708	0.517909237905522	-4.34099320284962
Upf1	-0.851276666666664	11.858496	-3.44649911809944	0.0230209534479657	0.517909237905522	-4.34208179090498
Inppl1	-2.95195	35.3371523333333	-3.44607845863075	0.0230303556213693	0.517909237905522	-4.34255603025219
Bcr	-0.379471	1.3106245	-3.44532420345201	0.023047225235257	0.517909237905522	-4.34340642442632
Cfap53	0.0571343333333333	0.0850391666666667	3.44520445076694	0.0230499049419933	0.517909237905522	-4.34354144915519
6330525I24Rik	0.0315093333333333	0.0655693333333333	3.44485650071794	0.0230576930876727	0.517909237905522	-4.34393378583298
Mta2	-1.36642666666666	16.1422413333333	-3.44438496535283	0.0230682523410869	0.517909237905522	-4.34446550305488
Ankrd50	-0.415218333333333	1.7924295	-3.44429464779838	0.0230702754974688	0.517909237905522	-4.34456735173078
Lifr	-1.88900033333333	9.71138216666667	-3.44397128207685	0.023077520743418	0.517909237905522	-4.34493201291546
Sclt1	0.173034	1.781286	3.4438893329193	0.0230793572963552	0.517909237905522	-4.34502442997398
Lyst	-0.0903130000000002	0.669058166666667	-3.44317715929348	0.0230953249247257	0.517909237905522	-4.34582761799175
Gm29916	-0.111238	0.055619	-3.44233632170744	0.0231141939351357	0.517909237905522	-4.34677601411048
Tmem30b	-0.050412	0.108889666666667	-3.44232324898276	0.0231144874387271	0.517909237905522	-4.34679075994072
Rusc2	-1.22530733333333	6.88781	-3.44169376077025	0.0231286256083193	0.517909237905522	-4.34750084418596
Rflnb	-3.94075366666667	18.9471168333333	-3.44165289600103	0.0231295437712336	0.517909237905522	-4.3475469431656
Ube2e1	5.42397800000001	35.2215463333333	3.44146959873826	0.0231336626773631	0.517909237905522	-4.34775372144868
Trim65	-0.37436	1.430672	-3.44041571598306	0.0231573612947215	0.517909237905522	-4.34894271124255
Tmem70	4.80620866666666	50.591642	3.43824008620606	0.0232063743165833	0.517909237905522	-4.35139779933511
Cyp8b1	0.0323393333333333	0.0358743333333333	3.43782383025294	0.0232157656126554	0.517909237905522	-4.35186760664977
Slc6a4	-0.0447406666666667	0.051728	-3.43614697324827	0.0232536427415816	0.517909237905522	-4.35376046318532
Cd164	3.76568333333333	62.352871	3.43540052587355	0.0232705268258004	0.517909237905522	-4.35460320207951
Chodl	-1.994618	5.38808366666667	-3.43522426914829	0.0232745157104046	0.517909237905522	-4.35480220846705
Gm15728	-0.084289	0.0631851666666667	-3.43445503153065	0.0232919337555659	0.517909237905522	-4.35567078878793
Exoc6	-4.32142799999999	26.9365036666667	-3.43438328660514	0.0232935590701226	0.517909237905522	-4.35575180383681
Eepd1	-13.8273973333333	35.7568716666667	-3.43434522154762	0.0232944214523588	0.517909237905522	-4.35579478758357
Usp6nl	-0.320098	1.10514866666667	-3.43416910703786	0.0232984118967323	0.517909237905522	-4.35599366217156
Fads6	-0.974883	4.14440083333333	-3.42912730523131	0.0234129894066341	0.519895250939165	-4.36168907508858
Gm32584	-0.0530926666666667	0.0265463333333333	-3.42828731076829	0.0234321425684468	0.519895250939165	-4.36263834743233
4632428C04Rik	-0.417391	1.85244383333333	-3.42781718345991	0.0234428701745132	0.519895250939165	-4.36316968293933
Afap1l1	-3.482813	20.1922965	-3.42580589519164	0.0234888295555998	0.520230506237998	-4.36544321691011
Chpf	-0.390130666666666	1.517387	-3.42439245346293	0.0235211906423076	0.520230506237998	-4.36704132745095
E130111B04Rik	0.0478096666666667	0.0270668333333333	3.42415218190902	0.0235266968904804	0.520230506237998	-4.36731302167038
Akap13	-1.50598466666667	8.44236333333333	-3.42321054165562	0.0235482907510562	0.520230506237998	-4.36837789553319
Mrps9	-2.36073366666667	27.8395661666667	-3.4226917247213	0.0235601982360954	0.520230506237998	-4.36896466928
Pde8b	-0.280422	1.21012633333333	-3.4223392765172	0.0235682913632452	0.520230506237998	-4.36936330637484
Slfn2	-0.378704666666667	1.77811533333333	-3.42023247173755	0.0236167367987423	0.520513122296898	-4.37174661193357
Rnf41	-0.349709333333334	3.36801866666667	-3.42018269290128	0.0236178828549444	0.520513122296898	-4.37180293213415
Gm32670	-0.081959	0.0465711666666667	-3.41732353735527	0.0236838181365792	0.52106500165072	-4.37503844825469
Phf8	-0.405659666666667	2.06300283333333	-3.41647893469451	0.0237033366887708	0.52106500165072	-4.37599447075996
Eif2b5	2.24748766666668	23.1384265	3.41625597895782	0.0237084922701303	0.52106500165072	-4.37624685718188
Myo1e	-0.813444666666667	4.01856766666667	-3.41590642461302	0.0237165779251582	0.52106500165072	-4.37664256899882
Proser3	0.322063333333334	2.48721766666667	3.41087980171156	0.0238332069310118	0.523221171244199	-4.38233502933028
Gm10840	0.0173806666666667	0.00869033333333333	3.40941849471375	0.0238672380098833	0.523498443186272	-4.38399063693619
Gm35581	-0.154357333333333	0.113963333333333	-3.40800526049272	0.023900203500876	0.523498443186272	-4.38559209372112
Erp44	0.987333333333332	10.2933193333333	3.40795677707758	0.0239013353804744	0.523498443186272	-4.38564703990831
Krt80	0.187887666666667	0.3514455	3.40534980887861	0.0239622890811052	0.524377381130872	-4.38860204814133
Tmub1	1.08931733333333	7.716105	3.40388927547824	0.023996517159271	0.524377381130872	-4.39025802710723
Aqp9	-0.0358383333333333	0.0703515	-3.40345094737914	0.0240068006459262	0.524377381130872	-4.39075507565113
Cst6	0.869357666666667	3.9480655	3.40307659967113	0.0240155871773839	0.524377381130872	-4.3911795961917
Capn6	-0.338055	1.79879483333333	-3.40214373546574	0.0240374992985224	0.524450149175495	-4.39223758388948
Prkar1b	-0.133518333333333	0.362898166666667	-3.40063674989128	0.0240729462863324	0.524450149175495	-4.39394698280058
Gm42517	0.052991	0.162074166666667	3.39988032257161	0.0240907617860918	0.524450149175495	-4.39480514314046
Sec24b	-0.667531999999999	6.30209433333333	-3.39978311719023	0.0240930522979767	0.524450149175495	-4.39491542822267
Robo1	-0.063364	0.215856666666667	-3.39856147653881	0.0241218602555552	0.524673636826826	-4.39630157401687
Kncn	-0.0734156666666667	0.0367078333333333	-3.39714310939944	0.0241553577060223	0.524998703813379	-4.39791122639098
Arap2	-0.280223	0.760363833333333	-3.3940871387463	0.0242277148283603	0.525646332468283	-4.40138038975732
Gm26550	-0.009497	0.0047485	-3.39339396950784	0.024244162351838	0.525646332468283	-4.40216748181158
Tex9	0.309401666666667	1.2487185	3.39273119122649	0.0242599009366615	0.525646332468283	-4.40292013435041
Nova2	-0.403289666666667	1.10785716666667	-3.39160656424086	0.0242866340246363	0.525646332468283	-4.40419741843724
Plxna2	-1.048929	3.20564416666667	-3.39121358931985	0.024295983382231	0.525646332468283	-4.40464378186784
Cyb561d2	0.244645666666667	1.2348865	3.38901943279537	0.0243482622668866	0.525646332468283	-4.40713646847356
Antxr1	-0.654215666666667	2.22764116666667	-3.38835098070698	0.0243642151424809	0.525646332468283	-4.40789601566622
Gm15384	-0.0216593333333333	0.0197916666666667	-3.38826673332505	0.0243662266044874	0.525646332468283	-4.40799174897748
Ces1d	-7.77390033333333	11.3453021666667	-3.38822603984019	0.024367198257722	0.525646332468283	-4.40803799083094
Xrn2	-0.280158666666666	5.61331266666667	-3.38807064102228	0.0243709091878715	0.525646332468283	-4.40821457990975
Rbbp6	-1.61421933333333	10.7443363333333	-3.38118666432701	0.0245359618777162	0.526341160908008	-4.41604099582084
Ptx3	0.832008666666666	7.306714	3.38026430425389	0.024558175565584	0.526341160908008	-4.41709018512454
Nadsyn1	-0.368772666666667	1.83983433333333	-3.38009234913698	0.0245623194442723	0.526341160908008	-4.41728579945311
Scpep1os	-0.0744713333333333	0.0537603333333333	-3.37986622242696	0.0245677700236063	0.526341160908008	-4.4175430457526
Zc3h18	-0.459001999999998	8.47001833333333	-3.37856611854726	0.0245991352186073	0.526341160908008	-4.41902222302811
Lsm3	4.23137133333334	23.2613036666667	3.37828464961622	0.0246059318425155	0.526341160908008	-4.41934249516399
AB124611	-0.170303333333333	0.523065	-3.37727713303768	0.0246302782692389	0.526341160908008	-4.42048900768218
Fam89a	-0.461939333333334	0.568513666666667	-3.3771910577739	0.0246323595615121	0.526341160908008	-4.42058696505281
Spats1	0.107296333333333	0.0559151666666667	3.37687514220229	0.0246400001291808	0.526341160908008	-4.42094650041293
Zfp326	-0.449449999999999	6.252863	-3.37678191681906	0.0246422553570466	0.526341160908008	-4.42105260075474
Cd86	-0.0831393333333333	0.309129666666667	-3.37644787100437	0.0246503382803458	0.526341160908008	-4.42143279120331
Gm33350	-0.0529206666666666	0.282133333333333	-3.37575037081994	0.0246672256920372	0.526341160908008	-4.42222669854547
4930509E16Rik	0.150657333333333	0.182621	3.37468187028527	0.0246931216752007	0.526341160908008	-4.42344303057231
Fbxo33	-0.476847333333334	1.733734	-3.37465630001432	0.0246937417796958	0.526341160908008	-4.42347214075162
Irak2	-1.76624966666666	8.85608416666667	-3.37452830725072	0.0246968460042821	0.526341160908008	-4.42361785414745
Duxbl2	-0.0739063333333334	0.107307166666667	-3.37335885419793	0.0247252299678507	0.526341160908008	-4.42494933515937
Tbx15	5.26922333333335	56.7631573333333	3.37326121934203	0.024727601396589	0.526341160908008	-4.42506050687313
Gm31725	-0.0949826666666667	0.0910783333333333	-3.37281063766976	0.0247385488978023	0.526341160908008	-4.42557357972734
Gm52698	-0.150286333333333	0.614268833333333	-3.37207135996014	0.0247565229051014	0.526341160908008	-4.42641545562418
Btbd11	-0.111369333333333	0.184478	-3.3707460366376	0.0247887835106349	0.526353592245694	-4.42792492023373
Utp11	4.69194966666667	22.1868975	3.36894406118858	0.0248327252542587	0.526353592245694	-4.4299776972427
Sorcs2	-0.177337	0.551731833333333	-3.36808480221791	0.024853710514176	0.526353592245694	-4.43095672517519
Zfp36l2	-1.788408	6.914223	-3.36798546829643	0.0248561378300627	0.526353592245694	-4.43106991221858
Zfp109	-0.167616333333333	0.817991833333333	-3.3677207859651	0.0248626069354612	0.526353592245694	-4.4313715145999
Mpv17l2	1.340447	9.58746383333333	3.3670500258702	0.0248790097820771	0.526353592245694	-4.43213588608211
Habp4	-0.702673666666664	12.1135918333333	-3.36671079053085	0.0248873102842865	0.526353592245694	-4.43252249153327
Pip5k1b	-0.142036	0.202229333333333	-3.36423227857167	0.024948053194765	0.526999911586823	-4.43534763521098
Spink11	0.481098333333333	0.578046166666667	3.36391807174816	0.024955766048026	0.526999911586823	-4.43570585288549
Ahnak2	0.26021	0.676958333333333	3.36318630513944	0.0249737395377033	0.526999911586823	-4.43654017670872
Gm30881	-0.047652	0.0972723333333333	-3.36204118485671	0.0250018960048112	0.527200933788485	-4.4378459511598
Inka1	-0.598188999999999	3.46536816666667	-3.36051297941993	0.0250395294862307	0.527338923023259	-4.43958886983262
Ubtd1	1.616261	7.98207616666667	3.36026224368183	0.0250457103874217	0.527338923023259	-4.43987486831457
Met	-0.453622666666666	2.964205	-3.3590203015615	0.0250763517929139	0.527591526420726	-4.44129161614586
Elovl5	-1.94053633333334	9.70988216666667	-3.35743255928623	0.0251155884631179	0.527641129405472	-4.4431031816929
Vma21	1.20581566666667	11.8121418333333	3.3574055364495	0.0251162568766776	0.527641129405472	-4.44313401728163
Zfp592	-0.989689666666668	4.55149216666667	-3.35666238076384	0.0251346470576923	0.527641129405472	-4.4439820715632
Pax7	0.376026	1.09994966666667	3.35521396663298	0.0251705347076754	0.527774417946547	-4.44563517764478
Retreg2	-0.591678000000001	5.001673	-3.35446087676611	0.0251892177506435	0.527774417946547	-4.44649482270706
Gm48350	-0.026319	0.0242245	-3.35394487227885	0.0252020283826094	0.527774417946547	-4.44708388735929
Syt13	-0.107951	0.1062575	-3.35339859974818	0.0252155987371451	0.527774417946547	-4.44770755025938
Btk	-0.0825413333333333	0.184486666666667	-3.35167959863823	0.0252583572608508	0.528045039581173	-4.4496703813601
Cic	-0.772897333333333	5.72059933333333	-3.35137877686097	0.0252658485968234	0.528045039581173	-4.45001391959723
Elf4	-0.449954666666667	1.57693	-3.35048125557961	0.0252882148661233	0.528122438584175	-4.45103897085606
Cbx4	0.571917666666667	1.09214216666667	3.34734260407287	0.0253666117164208	0.528408693644524	-4.45462457079993
Naalad2	-0.496390333333333	2.64522383333333	-3.34656776143966	0.0253860091791347	0.528408693644524	-4.45550998506665
Serpinb6a	30.4787046666667	134.725824333333	3.34646180767358	0.0253886629751185	0.528408693644524	-4.45563106582049
1700110C19Rik	0.136088666666667	0.130895333333333	3.34605656725902	0.0253988159058468	0.528408693644524	-4.45609417819924
Gm34455	3.913656	11.333443	3.345509339521	0.0254125337041704	0.528408693644524	-4.45671959499399
Nrm	-0.425323666666667	1.27690983333333	-3.34545247306368	0.0254139597162413	0.528408693644524	-4.45678458928922
Mbd2	-1.60427466666667	20.1269513333333	-3.34200100952091	0.0255006850754232	0.529509622017724	-4.46073029516184
Sfxn5	-1.99808733333333	3.89662266666667	-3.34185613102677	0.0255043329850222	0.529509622017724	-4.46089595995464
Ktn1	4.89519999999999	53.0622306666667	3.33919009499743	0.0255715699493886	0.530516339023312	-4.46394507808641
Zfp507	-0.452754333333332	4.00116983333333	-3.3370970629204	0.0256245004866471	0.531224992506329	-4.46633962188793
Slc9a1	-0.527553	4.24581383333333	-3.33547927087201	0.0256655001199119	0.531417202488605	-4.46819092556212
Zswim7	2.78579566666667	24.7066251666667	3.33524944863032	0.0256713306877491	0.531417202488605	-4.46845395285202
Dpy30	1.90419166666666	22.2098218333333	3.33399396157603	0.0257032095043349	0.531688174381337	-4.46989097751748
Elof1	3.29207933333333	22.5113803333333	3.33243108428643	0.0257429578578895	0.532121418161107	-4.47168017743991
Phlda3	47.0232746666667	203.392298333333	3.32676912161745	0.0258875577897345	0.534536476971079	-4.47816519375919
Ehd1	-1.43854	12.433755	-3.32637834411697	0.0258975726174058	0.534536476971079	-4.47861295808539
Shb	-0.371669666666667	1.18325083333333	-3.32357326419789	0.025969593568594	0.535632331489848	-4.48182778780649
Nexn	27.1447106666667	159.768716	3.32264857318806	0.0259933862459269	0.53573258848306	-4.48288781651335
Gm33480	0.0970640000000001	0.193404333333333	3.32122589032843	0.0260300420103848	0.535935325308729	-4.48451897888445
Lrrc8b	-0.319752333333333	0.671443833333333	-3.32029072402713	0.0260541695581278	0.535935325308729	-4.48559135302115
Phf3	-0.646612333333334	4.89240916666667	-3.32006334823497	0.0260600398482158	0.535935325308729	-4.48585210968661
Cacna1s	-16.6526453333333	120.550478666667	-3.31910607566509	0.0260847711830523	0.536054360884542	-4.48695000556439
Gm42788	0.0378103333333333	0.0254378333333333	3.31516410463534	0.0261869010001455	0.536482792467486	-4.49147253030431
Bcar1	-0.288526333333333	5.42587283333333	-3.31461032644363	0.0262012856954657	0.536482792467486	-4.49210805669631
Gm46590	0.0144696666666667	0.0173305	3.31381735161466	0.026221899665027	0.536482792467486	-4.49301817141024
9430062P05Rik	0.0427313333333334	0.0784853333333333	3.31274599306332	0.0262497803989688	0.536482792467486	-4.49424794607072
Cenpa	0.548028	2.20018466666667	3.31216013583236	0.0262650411675756	0.536482792467486	-4.49492050517232
Smoc2	-15.5646423333333	55.3078715	-3.31213725421674	0.026265637411328	0.536482792467486	-4.4949467741372
Lrrc58	-0.560736000000001	7.894494	-3.31113162309053	0.0262918574695713	0.536482792467486	-4.49610135601946
Prkci	-0.425777	2.43122616666667	-3.31036273814614	0.0263119253292048	0.536482792467486	-4.49698423000434
Evc2	0.513685999999999	4.21455433333333	3.31000010068605	0.0263213963323501	0.536482792467486	-4.49740066071751
Maml1	-0.571628333333333	2.61370283333333	-3.30968803636154	0.026329549691465	0.536482792467486	-4.49775903243008
Zbtb2	-0.396090666666667	2.76739266666667	-3.30920309729899	0.0263422256094921	0.536482792467486	-4.4983159614056
Gng4	0.0236696666666667	0.0401958333333333	3.30909436661403	0.0263450687164971	0.536482792467486	-4.49844083825515
Mast3	-0.11973	1.03648666666667	-3.30815027786615	0.0263697699069656	0.536482792467486	-4.49952519720271
Ogdhl	-0.242847666666667	0.897351166666667	-3.30763303305295	0.0263833145511069	0.536482792467486	-4.50011935066162
Ccna1	0.03987	0.131613	3.30737807517712	0.0263899938905485	0.536482792467486	-4.50041223303456
Cd6	0.01571	0.050148	3.30512887515196	0.0264490033031753	0.537296407374914	-4.50299642775991
Mdk	-0.963759	1.51796683333333	-3.3037309055554	0.026485757393638	0.537657075125658	-4.50460299986325
Gm15706	-0.124175666666667	0.541862166666667	-3.30174418113684	0.0265380927058983	0.537853148023292	-4.5068866934672
C1s1	-2.48721833333333	17.3873275	-3.30151521834977	0.0265441318860048	0.537853148023292	-4.50714991962813
Cd300ld3	-0.146137	0.2062975	-3.30120046570489	0.0265524364898063	0.537853148023292	-4.50751178683021
Gm44968	0.055749	0.0573505	3.30046428299114	0.0265718721327132	0.537861829478912	-4.50835822603102
Pex14	1.47198033333333	10.3549958333333	3.29902066854342	0.0266100324238819	0.538249247699077	-4.51001828778507
Ppp1r9b	-0.943377333333331	8.692858	-3.29746745899788	0.0266511609210896	0.538696108389281	-4.5118047320945
Ift74	0.394501999999999	3.05428133333333	3.29639138862888	0.0266796982685845	0.538888009710495	-4.51304260450923
Fndc8	-0.164109	0.180937166666667	-3.2934134447701	0.0267588586305437	0.539937582292982	-4.5164692447204
Cep19	0.471571000000001	5.38845283333333	3.29201692732857	0.0267960752008989	0.539937582292982	-4.5180766460297
Gm52200	-0.0424686666666667	0.0436173333333333	-3.29126581396417	0.0268161169239427	0.539937582292982	-4.51894130579533
Wipf1	-1.38266833333333	3.55990116666667	-3.2912266860931	0.026817161438141	0.539937582292982	-4.51898635101597
Prex2	-0.562255	2.41305283333333	-3.29061278275388	0.0268335557140802	0.539937582292982	-4.51969312618539
Commd9	3.04018900000001	20.7433248333333	3.28920334840034	0.0268712387294443	0.539937582292982	-4.52131599846459
Itga7	5.17361133333333	28.4576563333333	3.28803707123415	0.0269024671469287	0.539937582292982	-4.52265912005429
Rsbn1	-0.679844000000001	3.829552	-3.28782250168619	0.0269082170879008	0.539937582292982	-4.52290624770522
Eny2	2.293763	12.3301135	3.28781186511538	0.0269085021592374	0.539937582292982	-4.52291849841817
Yipf3	1.57207833333333	16.7221605	3.28693092052746	0.0269321245954035	0.539937582292982	-4.52393318974118
Mrps36	3.37285466666665	70.8265383333333	3.28657982465915	0.0269415459112902	0.539937582292982	-4.52433762264437
Ugt8a	-0.164439666666667	0.394058166666667	-3.28444656178519	0.0269988723627612	0.540340418143896	-4.52679536591003
Cluh	-4.827761	39.0711098333333	-3.28441075773994	0.026999835721799	0.540340418143896	-4.52683662185493
Trim72	9.78444700000001	56.8510041666667	3.28341672209673	0.027026597630993	0.540493752481866	-4.52798209779195
H4c12	0.228963666666667	0.6709475	3.28201593310646	0.0270643627020474	0.54086676253004	-4.52959655108395
Macroh2a2	-0.305221666666667	0.744704833333333	-3.2800358502956	0.0271178501183706	0.541049880536821	-4.53187916856779
Tacr3	-0.0191023333333333	0.00955116666666667	-3.27807043444557	0.02717106286085	0.541049880536821	-4.53414546860562
Rab40b	1.37515766666667	6.52674283333333	3.27764400595883	0.0271826242322438	0.541049880536821	-4.53463725638835
Ppm1l	-4.53151566666667	35.8121801666667	-3.27735534893187	0.0271904535746781	0.541049880536821	-4.53497017199694
Nos2	-1.303658	3.07331633333333	-3.27682578484429	0.0272048239354653	0.541049880536821	-4.5355809649236
Shbg	0.136573333333333	0.241586	3.27658803144838	0.0272112785312574	0.541049880536821	-4.53585520075025
LOC115487419	0.0773026666666667	0.0560573333333333	3.2759441306941	0.0272287682668691	0.541049880536821	-4.53659794903677
Gm5091	-0.410770333333333	1.79803916666667	-3.27555471460669	0.0272393519876248	0.541049880536821	-4.53704717641651
Prr5	-0.534347666666667	1.57274716666667	-3.27470532087485	0.0272624537703887	0.541049880536821	-4.53802711050691
Zhx3	-0.870079666666666	3.2320955	-3.27243622844429	0.0273242801943589	0.541049880536821	-4.54064547016819
Cavin3	-1.90619966666667	12.2686451666667	-3.27173472041255	0.0273434272827645	0.541049880536821	-4.54145511545798
Hnmt	-0.886106666666667	2.99684866666667	-3.27170632193716	0.027344202724173	0.541049880536821	-4.54148789312645
Gm15915	-0.370337333333333	0.851389	-3.27095209716661	0.0273648067432264	0.541049880536821	-4.54235846817928
Pcsk9	0.05242	0.0540783333333333	3.27063747288325	0.0273734070249421	0.541049880536821	-4.54272165346486
Faap100	-1.05413866666667	6.00282033333333	-3.27032976682381	0.027381821233901	0.541049880536821	-4.54307686728663
Eif2d	1.14323233333334	12.7807028333333	3.26965170142644	0.0274003735113779	0.541049880536821	-4.54385967227666
Tnfaip2	-5.48526533333333	31.009627	-3.26947677829281	0.027405161882851	0.541049880536821	-4.54406162682868
Kctd12	-1.305785	3.91109283333333	-3.26901962304142	0.0274176807085236	0.541049880536821	-4.54458944967613
Glis1	0.0532873333333333	0.0426563333333333	3.26757856843016	0.0274571863183509	0.541451887412331	-4.54625347212839
Plagl1	-0.153471	0.440859166666667	-3.26598914000709	0.0275008362135108	0.54193500220747	-4.54808919166281
Tmem164	-0.246226	1.119324	-3.26412229135005	0.0275522077749475	0.542444432076585	-4.55024580953935
Tvp23a	0.144453333333334	0.637869333333333	3.26365712167632	0.0275650255610336	0.542444432076585	-4.55078326449853
1700109H08Rik	1.05286966666667	3.7848325	3.26289718219534	0.0275859806549762	0.542479555645946	-4.55166136588438
Zc3hc1	0.714235333333336	10.3606976666667	3.26060620018059	0.0276492658247629	0.54308939333332	-4.55430910018617
Tubb2b	-0.900617999999999	2.689986	-3.26038534679894	0.0276553754962652	0.54308939333332	-4.55456438702919
Calcr	-0.217644	0.352197666666667	-3.25898725140336	0.0276940887025606	0.543472484122788	-4.55618063262263
Ammecr1l	-0.791123	5.76967583333333	-3.25734516096153	0.0277396385174177	0.543989113489873	-4.55807932362766
Zbtb10	-0.377711	2.1028415	-3.25646836268453	0.0277639955810104	0.544089713955285	-4.55909330199348
Ccdc85a	-0.968861000000001	3.85965383333333	-3.25557277944916	0.0277889001252513	0.544200896708901	-4.56012912475047
Dnmt3aos	-0.0560786666666667	0.041434	-3.25486562147089	0.0278085832344687	0.544209742993773	-4.5609471026804
Tjap1	1.48477933333334	13.398024	3.25077454017527	0.0279227730582375	0.545734244707164	-4.5656807929378
Fcer1g	-0.694203	3.10722116666667	-3.25020146400032	0.0279388121324733	0.545734244707164	-4.56634408800925
Prdm16	-0.361578666666666	1.194793	-3.2500040578523	0.0279443395498156	0.545734244707164	-4.56657258316674
Igf2os	0.0128006666666667	0.0330786666666667	3.24882539391596	0.0279773688425901	0.545795863170723	-4.56793699489757
D230025D16Rik	-1.221215	11.1160781666667	-3.24818181453212	0.0279954227748041	0.545795863170723	-4.56868208598646
Smim5	0.0770123333333335	0.377357166666667	3.24782788752146	0.0280053570331433	0.545795863170723	-4.56909186461195
Syn2	-0.172069333333333	0.733958666666667	-3.24694987394728	0.0280300193752502	0.545801413200123	-4.57010851546009
Eif2s1	1.17811066666667	15.9280923333333	3.24625811343543	0.0280494678517467	0.545801413200123	-4.57090958636468
Gm13010	0.231338666666667	0.344552	3.24575918407762	0.0280635047072648	0.545801413200123	-4.57148740037488
Ap2a1	-1.12502	17.86105	-3.24436489704384	0.0281027747686603	0.54596639521247	-4.57310233503218
1500009L16Rik	0.314825666666667	0.541919833333333	3.24254636222338	0.0281540896505218	0.54596639521247	-4.57520909753582
Pdlim3	92.7570860000001	271.681422666667	3.24249587088338	0.0281555159513475	0.54596639521247	-4.57526759861631
Gm38863	-0.109818666666667	0.284021666666667	-3.24213322090513	0.0281657627068495	0.54596639521247	-4.57568778924914
Adh1	-2.36159166666666	16.6820885	-3.24138342995273	0.0281869619452565	0.54596639521247	-4.57655661055145
Psma2	5.85352066666667	80.3705546666667	3.24135562763093	0.0281877483711011	0.54596639521247	-4.57658882816623
Mlxip	-2.454002	14.6938093333333	-3.24037153101019	0.02821560127083	0.546131679959412	-4.57772928474115
Bmp1	-2.070568	9.82951633333333	-3.23901070495604	0.0282541693912528	0.546131679959412	-4.57930656949836
Plaat1	-2.556062	21.0491243333333	-3.23901033863559	0.0282541797816305	0.546131679959412	-4.57930699412499
Bin1	29.7369576666666	240.720891833333	3.23782398201646	0.0282878530842395	0.546409328722054	-4.58068228624518
Rgs7	0.029244	0.014622	3.23668650793791	0.0283201826572889	0.546555139744995	-4.58200111083665
Tmem43	1.65314266666667	12.061101	3.23513782385664	0.0283642687007047	0.546555139744995	-4.58379702025529
Epha3	-0.128155666666667	0.270963833333333	-3.23475610172368	0.0283751473300398	0.546555139744995	-4.58423973458775
Pld1	-0.239340666666667	1.96014633333333	-3.23289686116342	0.0284282027557713	0.546555139744995	-4.58639636259127
Myef2	-0.204427666666667	1.44538816666667	-3.23213148207895	0.0284500771102553	0.546555139744995	-4.58728431663945
Dpf2	-1.82338066666666	19.4435506666667	-3.23179225787174	0.0284597783040847	0.546555139744995	-4.58767789569188
Il18rap	0.0285213333333333	0.0473703333333333	3.22998332139898	0.028511575440641	0.546555139744995	-4.58977697664494
Gm46054	-0.194793666666667	0.2207495	-3.22931060172433	0.0285308660098029	0.546555139744995	-4.59055772331572
Muc1	0.166674666666667	0.247563666666667	3.22921357541066	0.0285336495366388	0.546555139744995	-4.59067033599536
Cep135	0.0578990000000003	1.01726483333333	3.22908765672541	0.0285372624083196	0.546555139744995	-4.59081648445439
Mxd4	-3.161303	12.4027105	-3.22846944120078	0.0285550080120262	0.546555139744995	-4.59153405563713
Rp1	-0.0784723333333333	0.101010833333333	-3.22840513602752	0.0285568545986248	0.546555139744995	-4.59160869884152
Syt9	0.0790256666666667	0.1079625	3.22828881723259	0.0285601951597319	0.546555139744995	-4.59174371923166
Gns	-1.13108533333333	15.7320106666667	-3.22773105339021	0.0285762198878042	0.546555139744995	-4.59239118805352
Sh2b3	-1.053751	9.00770283333333	-3.22742157501365	0.0285851157969677	0.546555139744995	-4.5927504599981
Plpp1	14.2121776666667	39.8319115	3.22525401968649	0.0286475119758914	0.547028102127282	-4.59526716967581
B3galnt1	-0.262170333333333	1.24844216666667	-3.22521925770628	0.0286485139357068	0.547028102127282	-4.59530753696568
Ak1	-59.6778476666667	470.5279895	-3.22341360090554	0.0287006151158774	0.547231685602052	-4.5974046035365
Ly6a	14.520547	61.0639328333333	3.22323863249292	0.0287056695667717	0.547231685602052	-4.59760783574045
Klhl12	-0.822281999999999	7.829452	-3.22232682227448	0.0287320264661919	0.547231685602052	-4.59866701135969
Ankra2	1.43576466666667	7.90607033333333	3.2221668523589	0.0287366534703198	0.547231685602052	-4.59885284830321
Nfu1	2.38020333333333	35.3580206666667	3.22150290999195	0.0287558667216853	0.547231685602052	-4.59962419095447
Chd6	-0.622705666666666	4.6271115	-3.22060613875729	0.0287818412640099	0.547357892532899	-4.60066613073739
Ntpcr	1.320771	8.55072583333333	3.21937366408424	0.0288175837062467	0.547521100600195	-4.60209831516743
Pola1	-0.0617603333333335	0.311662166666667	-3.21897624421193	0.028829120075422	0.547521100600195	-4.60256018163721
LOC102641031	-0.171657	0.759027166666667	-3.21783660104977	0.0288622315379505	0.54778231258278	-4.60388476418406
Zfp551	-0.285949	0.655330166666667	-3.21715159785098	0.0288821550054007	0.547793044465704	-4.6046810227333
Cerk	-0.684209333333333	3.21752366666667	-3.21432239750792	0.028964612068446	0.547849106745091	-4.60797047887477
Gm9054	-0.277156	0.501110333333333	-3.21373625726072	0.0289817292489006	0.547849106745091	-4.60865212348042
Tdp2	0.535219999999999	7.31148033333333	3.21371586468588	0.0289823249887967	0.547849106745091	-4.60867583970627
Cpt1a	-2.00976466666667	4.16630033333333	-3.21304473225805	0.0290019390885447	0.547849106745091	-4.60945639051308
Mypn	6.18133666666666	58.3045216666667	3.21257298767023	0.0290157352153784	0.547849106745091	-4.61000508677944
Phlpp1	-0.507817333333333	2.94223133333333	-3.21229810004462	0.0290237777876249	0.547849106745091	-4.61032482993205
Gm40695	-0.026524	0.013262	-3.21143976402831	0.0290489073439851	0.547849106745091	-4.61132330044282
Zfp715	-1.27421	8.61940166666667	-3.21106568556544	0.0290598671549893	0.547849106745091	-4.61175848676454
Tet2	0.970010666666667	4.88423533333333	3.21075844471501	0.0290688723330467	0.547849106745091	-4.61211593291899
AU021092	0.305598333333333	0.893453833333333	3.21042289949974	0.0290787108039835	0.547849106745091	-4.61250632479846
Aldh4a1	-2.53091133333333	30.1455186666667	-3.20923799680488	0.0291134840604751	0.548108136537584	-4.61388504173354
Gm35321	-0.0352333333333333	0.0470133333333333	-3.20863502735745	0.0291311978709635	0.548108136537584	-4.61458671983907
2600006K01Rik	-0.125584	0.184419	-3.20456683603159	0.0292510387562744	0.549709468279409	-4.61932232031966
Car14	11.4681496666667	30.3676685	3.20442734756181	0.0292551579344403	0.549709468279409	-4.61948473676019
Smarca2	-0.673988999999997	9.81942116666667	-3.20316716012884	0.0292924025199378	0.550011122450717	-4.62095219601398
Thop1	-1.75880566666667	8.53928416666667	-3.20186775978766	0.0293308636033796	0.550011122450717	-4.62246556767904
Rasgef1c	0.0521573333333333	0.093106	3.20130770536839	0.0293474587611518	0.550011122450717	-4.623117924084
Gm31585	-0.0323586666666667	0.0161793333333333	-3.20125714919661	0.0293489573432957	0.550011122450717	-4.62317681468437
Limk1	0.164317333333333	0.957963333333333	3.20056028456029	0.0293696227912127	0.550034140136159	-4.62398859993032
Abcc1	0.797451666666667	8.97621983333333	3.19953124318762	0.029400169754757	0.550124236393009	-4.62518747485737
Rsbn1l	0.894554	4.219107	3.19862008346717	0.0294272481582391	0.550124236393009	-4.62624914560381
Spsb1	-1.26065633333333	2.6376875	-3.19843491138023	0.0294327547494175	0.550124236393009	-4.6264649208063
Ulk1	-3.42534233333334	18.4946655	-3.19775202895282	0.0294530724248867	0.550140622758708	-4.62726070668995
Primpol	0.267788666666667	0.870785	3.19585476529643	0.0295096067340005	0.550812621899819	-4.62947201925913
Cys1	-0.263041666666666	1.70114016666667	-3.19408074052689	0.0295625825929993	0.550812621899819	-4.63154018215204
Scamp5	-0.271101666666667	0.4809345	-3.19369596314649	0.0295740873396161	0.550812621899819	-4.63198881896643
Foxo1	-0.735048	4.61314433333333	-3.19306920044501	0.0295928384967819	0.550812621899819	-4.63271964964594
Lancl3	-0.103619	0.1430315	-3.19280813467882	0.0296006529893018	0.550812621899819	-4.63302408027535
Cltb	5.13164166666667	36.7552208333333	3.19203220987299	0.0296238928976839	0.550812621899819	-4.63392895198203
Rfx7	1.200529	5.2689635	3.19156446306282	0.0296379127076844	0.550812621899819	-4.63447447480526
Atp7a	-0.353836666666667	1.66964	-3.19045901904105	0.0296710768299276	0.550812621899819	-4.63576386021408
Gm46206	-0.0404203333333333	0.0202101666666667	-3.19041486508919	0.0296724023732772	0.550812621899819	-4.63581536500787
Rock1	-0.700402999999999	4.5592455	-3.19003874382655	0.0296836966710448	0.550812621899819	-4.63625411556748
Isyna1	-0.408593666666667	1.8836815	-3.18657205495161	0.0297880304487934	0.552386425714256	-4.64029905319861
Josd1	-1.12035033333333	9.7101095	-3.18456682129865	0.0298485740719105	0.553146659519923	-4.6426395844004
Ddost	3.46633666666667	19.239355	3.1822980462521	0.0299172467081405	0.554044144958971	-4.64528844979699
Gm39704	1.29126233333333	22.3536401666667	3.1816742080804	0.0299361614828704	0.554044144958971	-4.64601693526272
Tmem177	-0.513247999999999	4.794781	-3.18087055703166	0.0299605486044909	0.554133074777701	-4.64695548257244
Chrna2	-0.118605333333333	0.119521333333333	-3.17942807687968	0.0300043790013197	0.554497623075469	-4.64864033146787
Mocos	0.358890000000001	2.584615	3.1785474907669	0.0300311725066716	0.554497623075469	-4.64966902857117
Thsd7b	-0.0215186666666667	0.021771	-3.17828897459407	0.0300390436134955	0.554497623075469	-4.64997104812129
Lrtm1	-2.93141866666667	9.83999566666667	-3.17571370173558	0.0301175841860498	0.555585004756739	-4.65298023600246
Nol3	3.09503766666667	17.1627305	3.17436008740221	0.0301589620055282	0.555985867643282	-4.65456232195577
2900040C04Rik	-0.207520333333333	0.2206705	-3.17235008124382	0.030220526188367	0.556758105519797	-4.65691209457643
Zswim6	-0.312297666666667	0.957977166666667	-3.17056081423087	0.0302754518408252	0.557407115284106	-4.65900432228726
Ptbp3	-1.14150833333333	4.3843115	-3.16987784279438	0.0302964476895467	0.557430999166966	-4.65980306120817
Atg2a	-0.593528999999999	6.52322216666667	-3.16869321162835	0.0303329055132165	0.557660953257949	-4.66118865904023
Ddx4	0.0286323333333333	0.0197571666666667	3.16819157008158	0.0303483591779363	0.557660953257949	-4.66177546462338
Gm6249	-0.110562666666667	0.325092	-3.16714907936807	0.0303805035092857	0.557889349971297	-4.6629950597561
H4c9	2.86445166666666	19.3880171666667	3.16483153029383	0.0304521045198526	0.558751485226279	-4.66570690814582
Arhgap42	-0.186939333333333	1.457444	-3.16287383261794	0.0305127401118565	0.558751485226279	-4.66799830504251
Gm17102	0.115185666666667	0.144138166666667	3.16278652867224	0.030515447422717	0.558751485226279	-4.66810050367629
Rcor3	1.17941066666667	10.3516883333333	3.16267481490618	0.030518912092001	0.558751485226279	-4.66823127827931
Khdc3	-0.011104	0.00872233333333333	-3.16185244616871	0.0305444308965111	0.558751485226279	-4.669194018505
Ttc21a	-0.00870533333333334	0.00665766666666667	-3.16129834744972	0.030561638980914	0.558751485226279	-4.66984275405339
Kcna2	-0.112373333333333	0.434218333333333	-3.16116863593823	0.030565668921135	0.558751485226279	-4.66999462613894
Pira2	0.0429476666666667	0.0741901666666667	3.16036902078027	0.0305905253406636	0.55884485867663	-4.67093090694072
Efnb3	-0.188372	0.422411333333333	-3.15912867682207	0.0306291283345405	0.559189079748921	-4.67238343173451
Gm52121	0.0150206666666667	0.0116353333333333	3.15661473292145	0.030707542420139	0.560172684486448	-4.67532812858998
Gprin1	-0.026009	0.0664561666666667	-3.15613298474432	0.0307225954598546	0.560172684486448	-4.67589252950017
Slc9a2	1.977037	13.0257255	3.15520351455681	0.0307516624733431	0.560341625673318	-4.67698156488478
Arap3	-1.75973966666666	11.6879371666667	-3.15277386824369	0.0308277944471926	0.560973782246204	-4.67982892329927
Flt1	-4.484945	27.4676021666667	-3.15248143399549	0.0308369724521379	0.560973782246204	-4.68017169288493
Pop4	1.64990633333334	10.8655721666667	3.15203534965485	0.0308509788331027	0.560973782246204	-4.68069458411219
Mthfsl	-0.614123666666667	4.1141895	-3.15156832684508	0.0308656505391667	0.560973782246204	-4.68124205068097
Gorasp2	3.909749	32.0356951666667	3.14942578012889	0.0309330630548505	0.561838137564929	-4.68375406214348
Nt5c3	6.66664766666667	30.6238825	3.14740782041099	0.0309967114253636	0.562228781302028	-4.68612062597764
Ubtd2	-0.471494	3.96194833333333	-3.14608248137633	0.031038596316796	0.562228781302028	-4.68767524722241
Akap9	-1.022565	6.5721485	-3.14578261926215	0.031048081985878	0.562228781302028	-4.68802702131407
Sh3rf1	-0.319486666666666	1.21178733333333	-3.14571017403163	0.0310503741804254	0.562228781302028	-4.68811201022716
Thap2	-0.557869	3.47997983333333	-3.14559839127358	0.0310539114133533	0.562228781302028	-4.6882431493748
Pde4b	-7.687583	31.8117331666667	-3.1439646748085	0.0311056616650582	0.562805635420599	-4.69015997296878
Tspo	2.25183866666667	14.0210676666667	3.14248233168158	0.0311527032970076	0.563052858544704	-4.69189953421467
Lst1	0.247139	0.5638745	3.14118944169901	0.0311937998996325	0.563052858544704	-4.6934170341254
4933426B08Rik	0.0165113333333333	0.0221293333333333	3.14062285312766	0.031211829595418	0.563052858544704	-4.69408213251664
Ankrd13c	-0.734965000000001	6.11222316666667	-3.14057753301535	0.031213272269734	0.563052858544704	-4.69413533425686
8430432A02Rik	0.0973203333333333	0.119422166666667	3.14040353834473	0.0312188117554824	0.563052858544704	-4.69433959119535
Gm51811	0.0826513333333334	0.123555666666667	3.13805302045989	0.0312937569776102	0.563613319384355	-4.69709936575153
Gm39745	-0.025634	0.012817	-3.13644423137806	0.0313451724614611	0.563613319384355	-4.69898873823642
Nrg2	-0.044488	0.0361903333333333	-3.13625030613943	0.0313513767370258	0.563613319384355	-4.69921651119026
Gm32003	-0.0350883333333333	0.0324698333333333	-3.13550341252107	0.0313752854743451	0.563613319384355	-4.70009381963984
Acvrl1	-1.27723666666667	6.82698733333333	-3.1352822572245	0.0313823689001507	0.563613319384355	-4.70035360662707
Tubb2a	-4.54769733333333	12.554912	-3.13507917464249	0.0313888751003752	0.563613319384355	-4.70059217030957
Gsg1	-0.023518	0.011759	-3.13506571518241	0.0313893063590976	0.563613319384355	-4.70060798152351
Gpc3	-0.535014	2.89659866666667	-3.1319581605752	0.0314890601459418	0.564100915903874	-4.70425923248324
H2-Eb1	-2.61137933333333	12.1907103333333	-3.13127350899259	0.0315110869940185	0.564100915903874	-4.70506386238266
Aldh3b2	-0.0379726666666667	0.0189863333333333	-3.13116457852951	0.0315145931851861	0.564100915903874	-4.70519188820591
Sqle	0.488795333333334	1.303889	3.13082067694355	0.0315256654523494	0.564100915903874	-4.70559608677666
Slc25a30	-0.680162333333333	3.13913883333333	-3.13035305305638	0.0315407283040435	0.564100915903874	-4.70614572818551
Lzts1	-0.206690333333333	0.9395875	-3.12969481063833	0.0315619453614788	0.564100915903874	-4.70691947586909
Scn5a	-0.0418859999999999	0.12866	-3.12944558341324	0.0315699829825098	0.564100915903874	-4.7072124530198
Wdr6	1.066968	3.97783166666667	3.12900424494492	0.0315842220310516	0.564100915903874	-4.70773128758415
Rnf216	-0.441274666666668	6.02134733333333	-3.12818381786506	0.0316107114765512	0.564100915903874	-4.70869585266601
Mctp1	0.0638056666666667	0.111037166666667	3.12750912129096	0.0316325149133661	0.564100915903874	-4.70948915885787
Tomm5	2.98120366666668	49.0956278333333	3.12740938678536	0.0316357393999381	0.564100915903874	-4.70960643209188
Rtkn	0.841106000000002	4.910186	3.12665271895427	0.0316602153837768	0.564125814560082	-4.71049621096268
Psmg2	2.62051566666667	18.9085248333333	3.12613402911099	0.0316770061253789	0.564125814560082	-4.71110619621584
Ddr1	0.814516333333334	4.2828525	3.12491972678053	0.0317163551273916	0.564447360743907	-4.71253438513004
Gm41778	-0.0514016666666667	0.0257008333333333	-3.12212832850513	0.0318070237488479	0.564447360743907	-4.71581828388275
Gja1	-4.631079	11.2392431666667	-3.12150338091703	0.0318273639697478	0.564447360743907	-4.71655365159677
Rpl23	6.51582966666668	65.3552368333333	3.12135750129401	0.0318321140900487	0.564447360743907	-4.71672531454647
Gabpa	-1.019754	10.585371	-3.12130595004547	0.0318337928935174	0.564447360743907	-4.71678597791171
Man1a2	-0.341211999999999	2.51802666666667	-3.12086432327561	0.0318481789811343	0.564447360743907	-4.71730568198386
Med21	2.46331266666667	27.2253196666667	3.12028195104787	0.0318671613722817	0.564447360743907	-4.71799105853496
Furin	-0.999127999999999	8.73054733333333	-3.1201560872545	0.0318712656141278	0.564447360743907	-4.71813919045981
Astn2	-0.0802576666666667	0.121097833333333	-3.12005444035465	0.0318745806229685	0.564447360743907	-4.71825882268331
Wasl	-0.851331333333333	8.251782	-3.11906137467054	0.031906988433883	0.564582264219202	-4.71942768075549
Gm46302	0.565935333333334	3.88269266666667	3.11767005617537	0.0319524569438148	0.564582264219202	-4.72106553473796
Iba57	-0.865351333333333	3.455273	-3.11726953556398	0.031965559899354	0.564582264219202	-4.72153707869554
Edc3	-0.696790333333333	5.2932295	-3.11710288570336	0.0319710136471668	0.564582264219202	-4.7217332871319
Ddx58	-0.463823666666666	2.48260283333333	-3.11656908793511	0.0319884898391591	0.564582264219202	-4.72236179179207
Trp63	0.355022666666667	2.06014033333333	3.11615951247135	0.0320019065590359	0.564582264219202	-4.72284406296284
Rbm12b1	-0.695677333333333	2.27096533333333	-3.11292537698552	0.0321080778721682	0.565144960983996	-4.7266530937991
Matr3	-2.05084033333333	19.3199575	-3.11252245678736	0.0321213335670621	0.565144960983996	-4.72712774434866
Surf1	2.77989	16.885918	3.1117035675469	0.0321482937420655	0.565144960983996	-4.72809249091692
Pdgfa	1.276494	10.3619413333333	3.11132863928911	0.0321606461775918	0.565144960983996	-4.72853423283598
Gm40303	-0.0983193333333333	0.101508	-3.11111312054824	0.032167749168438	0.565144960983996	-4.7287881672044
Mtus1	-4.34530433333334	28.8321298333333	-3.10999545504828	0.0322046138811386	0.565144960983996	-4.73010516307727
Maml3	-0.151740666666667	0.654186	-3.10910466894236	0.0322340302358946	0.565144960983996	-4.73115494819158
Cand1	-0.583243666666666	2.74116083333333	-3.10887708624479	0.0322415506582002	0.565144960983996	-4.73142317149267
Gm51574	-0.0449726666666667	0.0224863333333333	-3.1088127052852	0.0322436784812738	0.565144960983996	-4.73149905066993
Gtf2i	-1.55162733333333	31.1378006666667	-3.10800633447023	0.0322703431884768	0.565144960983996	-4.73244948812485
Gm35319	0.057278	0.054307	3.10704109172783	0.0323022949064907	0.565144960983996	-4.73358730727201
Hsbp1l1	-0.194296	0.432666666666667	-3.10701782331656	0.0323030655945551	0.565144960983996	-4.73361473754772
Stard13	-1.13159766666667	3.32747616666667	-3.10613082009227	0.0323324604460025	0.565144960983996	-4.73466045237509
Baiap2l2	0.398534333333333	1.1939415	3.10355819801063	0.0324178908105193	0.565144960983996	-4.73769404746077
Ubap1	0.648713000000003	13.8515075	3.10325471774416	0.0324279858168777	0.565144960983996	-4.73805197062491
Rrad	1.42628366666667	1.54037583333333	3.1031005186423	0.0324331165067104	0.565144960983996	-4.7382338374805
Gm52828	-0.050818	0.025409	-3.10263590081906	0.0324485814751705	0.565144960983996	-4.73878184219605
Clec2l	-0.126757333333333	0.183394666666667	-3.10245640578489	0.0324545583116303	0.565144960983996	-4.73899356043117
Dhx8	-0.770240333333332	4.6974275	-3.10190092707441	0.032473062733437	0.565144960983996	-4.73964878940568
4921531C22Rik	-0.167208333333333	1.17532383333333	-3.10167074032624	0.0324807344160262	0.565144960983996	-4.73992032527508
BC018473	0.0206473333333333	0.0103236666666667	3.10156370524437	0.032484302402914	0.565144960983996	-4.74004659002985
Adamtsl4	2.45012266666667	7.76325133333333	3.10144401039085	0.0324882929362248	0.565144960983996	-4.74018779097136
Mrps18b	4.10527600000001	32.0816633333333	3.10064118044652	0.032515073301908	0.565144960983996	-4.7411349231231
Mcu	-1.25652866666666	13.3014203333333	-3.09976766752913	0.0325442404390512	0.565144960983996	-4.742165550293
Gm39335	-0.133458333333333	0.6125245	-3.09840634154572	0.0325897562204623	0.565144960983996	-4.74377195391888
Itih5	-1.73638	5.30461133333333	-3.09784518448672	0.0326085398393824	0.565144960983996	-4.74443421435695
Klf8	0.024226	0.111880333333333	3.09726404860916	0.0326280053893748	0.565144960983996	-4.74512010181517
Fut10	-0.295302	3.56219666666667	-3.09707650458726	0.0326342901705631	0.565144960983996	-4.74534146179949
F930017D23Rik	-0.0457733333333333	0.0228866666666667	-3.09676412974173	0.0326447612568714	0.565144960983996	-4.7457101722235
Cd3d	-0.0655766666666667	0.0327883333333333	-3.09649911170126	0.0326536479426916	0.565144960983996	-4.7460229964343
Nus1	-2.52543333333333	11.913709	-3.09618740884526	0.0326641036569522	0.565144960983996	-4.74639094002157
Chd1	-0.670730666666667	3.37908833333333	-3.09592586205204	0.0326728799268435	0.565144960983996	-4.74669968883589
Gm28876	0.761229666666667	3.68678816666667	3.09509206789545	0.0327008762867271	0.565198609515721	-4.74768402682627
Lrrc8a	-2.13804833333333	6.1321165	-3.09464414346454	0.0327159277117376	0.565198609515721	-4.74821286727296
Efcab6	-0.754235333333334	5.44981133333333	-3.09126196132154	0.0328298364234013	0.5667087250654	-4.75220697686057
Tnfaip6	-1.150417	1.2823955	-3.0908603685326	0.0328433920809688	0.5667087250654	-4.75268133968867
Srpx	-0.403198666666667	1.454727	-3.09004198018079	0.0328710365699228	0.566840093147883	-4.75364809590459
Plod1	-1.903063	16.6049498333333	-3.08800980760894	0.0329397979495512	0.56762396853237	-4.75604910995431
Zfp788	0.481778333333334	4.75871916666667	3.08739948634268	0.0329604814313188	0.56762396853237	-4.75677032300246
2700097O09Rik	0.781739333333334	6.747968	3.08648089967823	0.0329916401441011	0.56762396853237	-4.75785591402575
Ehd3	-0.117130666666667	1.64327533333333	-3.08633098018105	0.0329967286817354	0.56762396853237	-4.75803310145011
Mapk9	-0.683345333333333	11.2995826666667	-3.08369431876065	0.0330863699652209	0.568820229207667	-4.76114986515912
Ptn	-0.722591666666667	1.32855216666667	-3.08210048769538	0.0331406933848498	0.569354132561172	-4.76303440441571
1700094M23Rik	-0.019417	0.0124875	-3.08095162396947	0.0331799145879403	0.569354132561172	-4.76439304591083
Ugp2	230.462982333333	504.299481833333	3.08080177342805	0.0331850343029097	0.569354132561172	-4.76457027272964
Hk3	-0.0514873333333334	0.136038333333333	-3.08014087049076	0.033207625246632	0.569354132561172	-4.76535195544156
Zfp943	0.59745366666667	9.08895516666667	3.0792538812338	0.0332379721596778	0.569354132561172	-4.76640114172246
Gm38482	-0.0445736666666667	0.0859131666666667	-3.07809240289649	0.0332777586828245	0.569354132561172	-4.76777518417028
Dpf3	-1.13726566666667	6.2485745	-3.07802007638626	0.0332802380498299	0.569354132561172	-4.76786075377724
2310016D23Rik	0.337231333333333	2.10914933333333	3.07801339516391	0.0332804670942025	0.569354132561172	-4.76786865838026
Shc3	-0.0406846666666666	0.240886333333333	-3.07748740143853	0.0332985048197307	0.569354132561172	-4.76849098580797
Trip4	0.405051000000002	4.05207716666667	3.07633381427026	0.0333381039133017	0.56968699549433	-4.7698559890547
Plekhg2	-1.09573433333333	4.11739583333333	-3.07397292558716	0.0334193154767556	0.570730108244557	-4.77265015795341
Nudt22	1.11957833333333	5.9754295	3.07281626641967	0.0334591863773216	0.57087365474969	-4.77401938806581
Acot2	-3.03208466666667	7.50033366666667	-3.07145976861088	0.0335060158089985	0.57087365474969	-4.77562543107573
Med26	-1.457705	4.7541105	-3.07112228430309	0.03351767828944	0.57087365474969	-4.77602504151622
Pex1	-0.134267333333333	2.93209666666667	-3.07030212263657	0.0335460402275438	0.57087365474969	-4.77699625245566
Gtf3c6	1.070031	8.51070716666667	3.07027276106865	0.0335470560905607	0.57087365474969	-4.77703102335959
Ddx31	0.119851666666667	2.04083583333333	3.07022343612741	0.0335487627340708	0.57087365474969	-4.77708943580808
Cd300ld5	-0.109034	0.184350333333333	-3.069588106457	0.0335707541041064	0.570904567090146	-4.77784184867514
Klc2	-1.41262966666667	21.7674011666667	-3.06809709490758	0.0336224294812908	0.571071780296674	-4.77960786502239
Ntn1	-0.526445	1.95738216666667	-3.06706012237697	0.0336584229077205	0.571071780296674	-4.78083628894621
Gm39545	0.0285453333333333	0.0344883333333333	3.0669863507579	0.0336609852215062	0.571071780296674	-4.78092368662306
Zfp12	-0.551904999999999	3.07551583333333	-3.06631444678489	0.0336843328600821	0.571071780296674	-4.78171973162925
Gm40650	0.0618703333333334	0.0885301666666667	3.0654908928756	0.0337129755870785	0.571071780296674	-4.78269553480099
Sema5a	-0.314126333333333	0.8788625	-3.06512586710517	0.0337256799564061	0.571071780296674	-4.78312807385502
Lman2l	-1.07277466666667	8.648999	-3.06444386884113	0.033749431046969	0.571071780296674	-4.78393626279874
Osbpl9	-5.588993	33.7269405	-3.06421332742081	0.0337574641840291	0.571071780296674	-4.78420947673975
Cdk5r1	-0.0930036666666667	0.150649166666667	-3.06319372670214	0.0337930182782683	0.571071780296674	-4.78541789490426
Gask1a	-0.097248	0.250848666666667	-3.06301285451729	0.0337993299102567	0.571071780296674	-4.78563227812444
Ifih1	-0.235547666666666	1.89237483333333	-3.06291991106689	0.0338025737506866	0.571071780296674	-4.78574244348738
Rarres1	-0.359866666666667	1.14748466666667	-3.06081546230605	0.0338761177859737	0.57151308593816	-4.78823717023789
Inca1	1.66312066666667	3.87894933333333	3.06020558948124	0.0338974654490862	0.57151308593816	-4.78896026622896
Sod1	23.0171306666667	159.19427	3.06005770785064	0.0339026441555673	0.57151308593816	-4.78913561026803
Cep57l1	-0.326413666666667	1.57852316666667	-3.05911223123486	0.0339357756275131	0.57151308593816	-4.79025674180428
Pnpla7	-3.05947666666666	13.4830813333333	-3.0587957277885	0.0339468749086735	0.57151308593816	-4.79063207561381
Cep63	0.638263666666666	6.63252316666667	3.05871026443011	0.0339498726928421	0.57151308593816	-4.79073342703807
Aplp2	-7.19726533333333	56.5097946666667	-3.05759018092055	0.0339891899098015	0.571615718685486	-4.79206183742122
Nup210	0.898914333333335	6.70519316666667	3.05677247989736	0.0340179260424984	0.571615718685486	-4.7930317391883
Hgf	-0.0445476666666667	0.0352591666666667	-3.0565529684231	0.0340256450134429	0.571615718685486	-4.79329212535806
Art3	-22.5193246666666	136.575194	-3.05581223114004	0.034051707443905	0.571615718685486	-4.79417084497719
Snx33	-0.245513333333333	1.525582	-3.05566277542576	0.0340569687505735	0.571615718685486	-4.79434815048048
Fem1b	-0.397089333333332	5.13342533333333	-3.05302235927947	0.0341500743533396	0.572838650889629	-4.79748111813333
Klhl13	-0.600889	2.18523516666667	-3.05221766905621	0.0341785074329507	0.572975949844572	-4.79843611816348
Gimap6	-6.53803300000001	29.2482278333333	-3.0497809302757	0.034264774226702	0.573565883448703	-4.80132859110695
Vcpip1	-0.459292333333334	2.86106383333333	-3.04971215910443	0.0342672125418623	0.573565883448703	-4.80141023673521
Iqcc	-0.511108666666667	5.34185633333333	-3.04950654694934	0.0342745038134058	0.573565883448703	-4.80165434503422
Retnlg	-0.215671	0.1078355	-3.04826466467326	0.0343185805971798	0.573573757200678	-4.8031288709216
Nars	4.061062	46.8331956666667	3.04787064230962	0.0343325788579921	0.573573757200678	-4.80359675257827
1700012D01Rik	0.226986333333334	0.5780315	3.04753610515134	0.0343444689801778	0.573573757200678	-4.80399401614092
Anxa3	-2.134522	15.733119	-3.04721037766793	0.0343560505496908	0.573573757200678	-4.80438083370992
Ntrk2	-0.187058666666667	0.608783666666667	-3.04419434830836	0.0344635026019487	0.574325048699155	-4.80796324513433
Tspan14	-2.34752666666667	8.142702	-3.04387443511123	0.0344749228515813	0.574325048699155	-4.80834331195214
Pla2g3	0.249481	0.494592833333333	3.04369732662634	0.034481247139455	0.574325048699155	-4.80855372867691
Ermp1	-0.339440333333333	4.28874816666667	-3.04341142500129	0.0344914590946122	0.574325048699155	-4.80889340846439
Nup93	0.573305333333334	4.45252566666667	3.04275262320955	0.0345150037279958	0.574325048699155	-4.80967617585707
Prrt2	-0.491171	1.6716775	-3.0425338850721	0.034522825211579	0.574325048699155	-4.80993608739857
Shroom2	-0.138531	0.408148166666667	-3.04174248314614	0.0345511406710846	0.574364097873128	-4.81087651364811
Ccdc60	-0.080599	0.0770115	-3.04099619813668	0.0345778664199736	0.574364097873128	-4.81176340989221
Parp9	-0.601350000000002	5.19212566666667	-3.04021768894532	0.0346057715635364	0.574364097873128	-4.81268868727445
Mllt3	2.853519	21.2064721666667	3.04020126886694	0.0346063604096997	0.574364097873128	-4.81270820388206
Cog1	0.561245	7.09455516666667	3.03814991728785	0.0346800155497306	0.575249167659014	-4.81514670834403
Abhd11	-2.43270766666667	27.9202685	-3.03411285705144	0.0348254970487297	0.576718742338526	-4.81994745251979
1700124L16Rik	-0.147244666666667	0.0736223333333333	-3.03256803909899	0.0348813527875386	0.576718742338526	-4.82178512047008
Psmb1	8.39177233333334	84.2897148333333	3.03239746146777	0.0348875266606768	0.576718742338526	-4.82198805538025
Ppp1r15b	-1.35304133333333	7.684774	-3.03221509089257	0.0348941287591287	0.576718742338526	-4.82220502488545
Gm52354	-0.227744333333333	1.2066515	-3.03139660364616	0.0349237770007951	0.576718742338526	-4.82317885244804
Gm20636	-0.188056666666667	0.251427333333333	-3.03122433522179	0.0349300208134053	0.576718742338526	-4.82338382786219
Otud4	-1.849243	15.4116518333333	-3.03120964991541	0.0349305531370037	0.576718742338526	-4.82340130152689
Rpl36al	13.2834853333333	96.8951326666667	3.03081270597648	0.0349449453885155	0.576718742338526	-4.8238736265321
Celsr1	-0.00983800000000001	0.0230466666666667	-3.03061728313894	0.03495203346917	0.576718742338526	-4.82410616916502
Rab11fip1	-0.024303	0.0385075	-3.02947510113589	0.0349934941029969	0.576896137050103	-4.82546541368516
Spcs2	2.16124433333333	20.1373398333333	3.02919810656499	0.0350035574003472	0.576896137050103	-4.82579507703492
Gm26730	-0.185096666666667	0.398537666666667	-3.02734509404857	0.0350709637123275	0.577670623475811	-4.82800071113215
Slc39a3	-1.13829733333333	6.95570633333333	-3.02496717938756	0.0351576833258818	0.57803209394756	-4.83083185504671
Dnajb11	1.50788133333333	21.9560666666667	3.02429480011514	0.0351822489377174	0.57803209394756	-4.83163253627958
Col22a1	-0.978829666666668	2.2720425	-3.02384718337269	0.0351986137320065	0.57803209394756	-4.83216560215868
Gm34294	0.014524	0.021864	3.0234645027048	0.0352126114251156	0.57803209394756	-4.83262135853144
Vps45	0.53542	4.08948133333333	3.02343108395362	0.0352138341204834	0.57803209394756	-4.83266115983526
Emb	-0.242894333333333	0.3708135	-3.02338641285207	0.0352154685831364	0.57803209394756	-4.83271436279353
Rnf121	1.46784666666667	11.3715573333333	3.02277803137084	0.0352377372396497	0.578062312120351	-4.83343896915011
Ptx4	-0.323299333333333	0.488871333333333	-3.02211697477677	0.0352619523541469	0.578124407715903	-4.83422637366453
Gm34582	0.218030333333333	0.4996545	3.02071701979935	0.0353132972865613	0.578630970825195	-4.83589410870385
9530034E10Rik	-0.112255	0.0800361666666667	-3.01918323754321	0.0353696493381556	0.579218945006439	-4.83772159077599
Nedd9	-2.39023866666667	6.028879	-3.01704760816457	0.0354482861427022	0.579968767965779	-4.84026672577602
Izumo1	-0.0359536666666666	0.0791601666666667	-3.01682683178612	0.0354564269058166	0.579968767965779	-4.84052987303045
Kdm4b	-0.518346000000001	6.57015233333333	-3.01482590047796	0.0355303061648594	0.580368153021903	-4.84291513550966
Gm32391	1.62238966666667	3.73361616666667	3.01459813855657	0.0355387269187647	0.580368153021903	-4.84318668127254
Jcad	-3.453221	11.5217698333333	-3.01405305884783	0.0355588887925274	0.580368153021903	-4.84383657448732
Gm35034	-0.235815666666667	0.500723833333333	-3.01394519891574	0.0355628799681949	0.580368153021903	-4.84396517985278
Ints10	0.693864000000001	9.25486833333333	3.01118337942769	0.0356652523252323	0.581259684825927	-4.84725876371374
Asf1b	0.122906666666667	0.2082	3.01117191024853	0.0356656781599564	0.581259684825927	-4.84727244344999
Cytl1	-0.913267666666667	2.63420316666667	-3.01012610921322	0.03570453190986	0.581259684825927	-4.84851988977815
Dgkq	-0.678428333333333	4.29981416666667	-3.0091288710634	0.0357416268274068	0.581259684825927	-4.84970955466115
Myadml2	5.82612200000001	69.8451343333333	3.00849890578679	0.0357650829169011	0.581259684825927	-4.85046115078024
Ppp1r10	-3.21034733333334	7.022643	-3.00815110662588	0.0357780404404959	0.581259684825927	-4.85087612562537
Serinc1	6.11692833333336	99.6564838333333	3.00793595571468	0.0357860587569981	0.581259684825927	-4.85113284048576
Gm51693	-0.0129233333333333	0.00646166666666667	-3.00726564041503	0.0358110535551719	0.581259684825927	-4.851932692931
Fam110a	0.467006	1.79103533333333	3.00725483901029	0.0358114564837129	0.581259684825927	-4.85194558220976
Atp6ap1l	-0.033307	0.0166535	-3.00678678778301	0.0358289213731391	0.581259684825927	-4.85250412205247
Gm46662	-0.156519666666667	0.471417166666667	-3.00608425920914	0.0358551539643785	0.581259684825927	-4.85334252935783
Tnfrsf25	-0.676151	1.41200616666667	-3.00468746151561	0.0359073764241259	0.581259684825927	-4.85500969545968
Sel1l2	-0.091852	0.0802253333333333	-3.00440131349339	0.0359180855179766	0.581259684825927	-4.85535126538425
Gm8995	-0.260801	1.24854783333333	-3.00428998868198	0.0359222528436797	0.581259684825927	-4.8554841550219
Pura	-0.377272	3.55756066666667	-3.00355334257623	0.0359498424313495	0.581259684825927	-4.85636354185942
Ccnk	3.94497100000001	31.3631318333333	3.00324283124013	0.0359614793089462	0.581259684825927	-4.85673424441512
Stard9	-0.269306333333333	2.56984183333333	-3.00259128372705	0.0359859111202948	0.581259684825927	-4.85751213598088
Sult5a1	-0.471922999999999	1.4819965	-3.00255581238363	0.0359872417773349	0.581259684825927	-4.85755448743747
AU041133	0.105216666666667	0.254108333333333	3.00149848429775	0.0360269319453547	0.581548627145466	-4.85881697962343
Gm16712	-0.0457266666666667	0.116811333333333	-3.0009328631829	0.0360481850077561	0.581548627145466	-4.85949241909332
Slc25a42	-3.334418	14.68326	-3.000438203426	0.0360667835408966	0.581548627145466	-4.86008315689189
Rgs18	0.108362	0.118050666666667	2.9981640047296	0.0361524324922841	0.582066440879503	-4.86279952106441
Tent5b	-0.133212333333333	0.229553166666667	-2.99811711685954	0.0361542008039806	0.582066440879503	-4.86285553291492
Zbtb39	-0.350876666666667	1.73610366666667	-2.9976384323675	0.0361722594274057	0.582066440879503	-4.86342738316501
LOC115489977	-0.115935333333333	0.565184333333333	-2.99554507107613	0.0362513545895297	0.582066440879503	-4.86592855417845
Gm34586	0.108930333333333	0.0794581666666667	2.99528914612125	0.0362610380504403	0.582066440879503	-4.86623437870034
Srpk3	2.124619	20.9650228333333	2.99526320759703	0.0362620196553122	0.582066440879503	-4.86626537516664
Ube2g2	6.68514000000001	38.4197016666667	2.99523199273624	0.0362632009758202	0.582066440879503	-4.86630267696721
Tpd52	0.727513333333333	6.15434933333333	2.99410715692669	0.0363057997283822	0.582066440879503	-4.86764694931835
Psmc6	10.2415826666667	78.2784943333333	2.99375112773935	0.0363192949305314	0.582066440879503	-4.86807247112375
Pja1	-0.398867666666664	7.5775615	-2.99350984034605	0.0363284441523469	0.582066440879503	-4.86836086511392
Lrif1	0.654750333333334	6.50802183333333	2.99317460674871	0.0363411600605225	0.582066440879503	-4.86876156012208
Flna	-4.13977399999999	19.3432903333333	-2.99305422285025	0.0363457276498015	0.582066440879503	-4.86890545538887
Gm28651	-0.416690333333335	3.7061265	-2.99081901877778	0.0364306555166821	0.582426396347301	-4.87157757445662
Rgl3	0.269632666666667	0.637780333333333	2.99066340685979	0.0364365765741111	0.582426396347301	-4.87176363011338
Gm11476	0.0225576666666667	0.0235961666666667	2.9902504445181	0.0364522952213855	0.582426396347301	-4.87225740053124
Atp11a	-0.695324666666666	9.07640666666667	-2.99012685889434	0.0364570007954785	0.582426396347301	-4.87240517395728
Gm51714	-0.011354	0.0285256666666667	-2.98924280816146	0.0364906817744897	0.582426396347301	-4.8734623113445
Rnd1	-0.466966666666667	1.18430666666667	-2.98921075742571	0.0364919035304621	0.582426396347301	-4.87350063930851
Gm41901	0.0296666666666667	0.034236	2.98725766987997	0.0365664429775885	0.582426396347301	-4.87583651841301
Igsf9b	-0.042654	0.209629333333333	-2.98674470915962	0.036586049108033	0.582426396347301	-4.87645010515802
Nfya	-0.861988	4.48825933333333	-2.9860126393275	0.0366140508580532	0.582426396347301	-4.87732584732938
Shisa4	12.0118223333334	93.1864458333333	2.98592942378336	0.0366172354211609	0.582426396347301	-4.8774253991235
Sparcl1	-10.489357	84.8455818333333	-2.98502749788746	0.0366517715275777	0.582426396347301	-4.87850444699983
Gm52919	0.365764666666667	0.815592333333333	2.98472748654806	0.0366632677155291	0.582426396347301	-4.87886340058499
Pdgfb	-3.08430299999999	17.5755618333333	-2.98445964458061	0.036673534702738	0.582426396347301	-4.87918387531065
Scnn1a	-0.073947	0.0782488333333333	-2.98437356057078	0.0366768351990976	0.582426396347301	-4.87928687755862
Acaa2	-23.9333546666667	124.817095333333	-2.98437102067276	0.0366769325850198	0.582426396347301	-4.87928991664303
Tmem11	-5.95061433333333	30.9094201666667	-2.98356180137872	0.0367079751809265	0.582592418210801	-4.88025822455228
Adm	-0.629754333333334	2.57523283333333	-2.9820293506813	0.0367668445840878	0.582862137939899	-4.88209220054389
Notch2	-0.174401666666667	1.6379685	-2.98181015453842	0.0367752739182006	0.582862137939899	-4.88235455280874
Gm36723	-0.00687033333333333	0.00935616666666667	-2.98151152348119	0.0367867615506629	0.582862137939899	-4.88271199030871
Gm34474	0.182343333333333	0.666884	2.98094671917644	0.0368084995217682	0.582880201156685	-4.8833880502439
Gm31550	-0.007979	0.0039895	-2.9799253891073	0.0368478455876944	0.583176920828063	-4.88461067681339
Klhl25	-0.307502666666666	2.10488233333333	-2.97624751595365	0.0369899342967398	0.584978056618654	-4.88901464698212
Me3	-2.19546933333334	19.258467	-2.97562304731402	0.0370141221313362	0.584978056618654	-4.88976258899878
Manf	5.723933	24.3507048333333	2.97537677879594	0.0370236659624005	0.584978056618654	-4.89005756614836
Kcnv2	-0.0897306666666667	0.103344	-2.97475827348726	0.037047647843153	0.58503032291604	-4.89079844113359
Paox	-0.323474	1.54149833333333	-2.97316444030618	0.0371095293434938	0.585680681183597	-4.89270785767092
Gm31854	-0.0794406666666667	0.0397203333333333	-2.97263195750636	0.0371302297646924	0.585680736834597	-4.89334585299885
Gm3435	0.627539999999998	4.557879	2.97199082009138	0.0371551717757549	0.585747660674268	-4.89411408586327
Col6a4	-0.008031	0.0040155	-2.97040343362141	0.0372170083748728	0.58639582571946	-4.89601639493786
Gm38664	0.0624903333333334	0.2693125	2.96955835732588	0.0372499765340731	0.586588667758042	-4.89702927056201
Gm41514	0.0453133333333333	0.0546743333333333	2.96777685693663	0.0373195865167968	0.587357986235993	-4.89916483557959
Hmgcs2	-0.236857	0.3591905	-2.9671782536211	0.0373430097607716	0.587399938971825	-4.8998825082012
Gm46735	0.222072666666667	0.681359666666667	2.96501377470537	0.0374278465189623	0.58836629901805	-4.9024779462444
Bbs1	0.106577333333334	0.845284	2.9641206368672	0.0374629175799649	0.58836629901805	-4.90354910355156
Rpl34-ps1	4.452726	31.99788	2.96369012491198	0.0374798360818144	0.58836629901805	-4.90406546462376
Klhl21	-7.44325266666666	57.2356096666667	-2.96349233856245	0.0374876117439234	0.58836629901805	-4.90430270057052
Tmem53	0.698726	1.80646633333333	2.96201165671215	0.0375458813455083	0.588522601466281	-4.90607888640204
Gm32352	0.345639333333333	3.417664	2.96156512506087	0.037563474219452	0.588522601466281	-4.90661459379337
Pgrmc1	-1.112515	9.19066983333333	-2.96116029626604	0.037579432229533	0.588522601466281	-4.90710029402341
Ctcf	-1.22320633333333	13.2502208333333	-2.96112662683113	0.0375807598010308	0.588522601466281	-4.9071406905314
Smg1	0.592246333333334	5.14616083333333	2.95875967614829	0.0376742228124596	0.589539446801407	-4.90998094896222
Lrrc14b	-3.55184433333332	70.2572251666667	-2.95842756582998	0.0376873580911635	0.589539446801407	-4.91037953232948
Tuba1c	-0.974996666666667	6.08613366666667	-2.95699313934991	0.0377441514756099	0.589796384703644	-4.91210124102091
Prss34	-0.102565333333333	0.059765	-2.95695991807289	0.0377454679729415	0.589796384703644	-4.91214111914503
Zfp959	-0.536231666666667	2.44636816666667	-2.95521855365453	0.0378145488883723	0.590417029552526	-4.91423163180501
Afap1	-0.171334666666667	2.25055466666667	-2.95456431628823	0.0378405403703937	0.590417029552526	-4.9150171546968
Tatdn1	2.23779466666667	10.7901563333333	2.95415951597915	0.0378566325137375	0.590417029552526	-4.91550321595734
Gm9968	-0.0377013333333333	0.105012666666667	-2.95350808453481	0.0378825455576151	0.590417029552526	-4.91628546580104
Cdc23	0.358935666666667	7.75833983333333	2.95317882253637	0.0378956508945479	0.590417029552526	-4.91668087162539
Swap70	-0.491653666666668	4.9317705	-2.95234992736654	0.0379286657642044	0.590417029552526	-4.91767634627346
Gm38606	0.040406	0.0399263333333333	2.95228539345026	0.037931237533624	0.590417029552526	-4.917753853303
Etv3	-0.345036999999999	3.7476015	-2.95138280900424	0.0379672278148976	0.590570861687163	-4.91883794305508
Grk1	0.0221473333333333	0.0272723333333333	2.95099108582412	0.0379828598583163	0.590570861687163	-4.91930847510217
Dnajc7	9.41167733333332	70.639511	2.94948961431757	0.0380428458292401	0.591178721183875	-4.92111221788921
Gm12992	-0.332188333333333	0.8780845	-2.94888547714907	0.0380670126696707	0.59122959633718	-4.92183806634449
Polg	-0.701585666666665	7.2286245	-2.94668448467985	0.038155206497481	0.59192844161548	-4.92448290608959
Pilra	-0.113461666666667	0.188605166666667	-2.94665766697687	0.0381562825291065	0.59192844161548	-4.92451513593823
Gm11716	2.82229833333334	26.8257991666667	2.94619725060272	0.0381747616774419	0.59192844161548	-4.92506848562204
Acot11	0.526590666666667	3.884831	2.94516515285414	0.0382162230163834	0.591972606458687	-4.92630901526702
Dll1	-1.325955	3.60623183333333	-2.94503978255723	0.0382212629008417	0.591972606458687	-4.92645971412951
Chil3	0.155193	0.1226345	2.94456471140747	0.0382403676799237	0.591972606458687	-4.92703078369862
Hacd1	-13.4211723333333	56.8537851666667	-2.94377196237662	0.0382722721491648	0.592142568221468	-4.92798379451935
Cars2	1.09909233333333	9.31590416666667	2.94279990581053	0.0383114346244603	0.592301906982016	-4.92915248048551
Castor2	-2.62784466666667	10.3097273333333	-2.94247753531919	0.0383244325282377	0.592301906982016	-4.92954008958384
Slc4a10	0.086572	0.0966803333333333	2.9418585890177	0.0383494024909414	0.592358205823766	-4.93028433334068
Gm572	1.07628533333334	12.2102686666667	2.94134983381992	0.0383699410302835	0.592358205823766	-4.93089611899409
Gm35591	-0.0139006666666667	0.0147803333333333	-2.93882224202777	0.0384721677169069	0.593415916164845	-4.93393611663401
Nuak1	0.938253	3.82505883333333	2.93837277696425	0.0384903787324891	0.593415916164845	-4.93447679201817
Adam10	-1.22567	7.995013	-2.93810174760002	0.0385013648342164	0.593415916164845	-4.93480283509752
Gpatch4	1.527669	7.53540983333333	2.93650137500244	0.0385663089059548	0.593957877354901	-4.93672825933322
Asb8	6.79268300000001	48.9469888333333	2.93620114152066	0.0385785065580009	0.593957877354901	-4.93708951265212
Kifbp	1.12222466666666	13.1781223333333	2.93515133350567	0.0386211921549234	0.594291732245798	-4.93835278286224
Atp6v1h	-0.902804666666666	10.3082706666667	-2.93315755424981	0.0387024092666952	0.59512587339841	-4.94075238506842
E530011L22Rik	0.152227333333333	0.603068333333333	2.93275584845988	0.0387187965640966	0.59512587339841	-4.94123592227378
Gm2093	0.0205763333333334	0.0389525	2.93055249530565	0.0388088224685709	0.59512587339841	-4.94388851578533
Bcl2l1	-5.11054366666667	8.3092895	-2.92983410567071	0.0388382267510132	0.59512587339841	-4.94475352206985
Fam162a	7.01356499999997	71.2605998333333	2.92973695978544	0.0388422049739042	0.59512587339841	-4.94487049998376
Gm35515	0.0655763333333333	0.1482405	2.92912372643826	0.0388673282953091	0.59512587339841	-4.94560895299462
D17H6S56E-5	-0.493393333333333	1.100442	-2.92811145400433	0.0389088404887396	0.59512587339841	-4.94682804045383
Poglut1	-0.457335333333334	4.908994	-2.92746242656129	0.0389354831570159	0.59512587339841	-4.94760974337564
Nbea	-0.147967	0.593051833333333	-2.92741501285989	0.0389374303162288	0.59512587339841	-4.94766685175158
Adrm1	5.936016	51.7274723333333	2.9272304581078	0.0389450105705672	0.59512587339841	-4.94788914533901
Slc19a1	-0.400648666666667	2.14269	-2.92692769694128	0.0389574496070989	0.59512587339841	-4.94825382702722
Acad8	-1.23116966666666	16.1463065	-2.92683141786521	0.0389614062178103	0.59512587339841	-4.94836979968091
Npy1r	-1.85817633333333	2.2696965	-2.92658738327918	0.0389714369399866	0.59512587339841	-4.94866375647303
Cntnap2	-0.634339	1.07710783333333	-2.92639987043161	0.0389791464225637	0.59512587339841	-4.94888963442675
Ch25h	-0.104412666666667	0.191993333333333	-2.92611503876047	0.0389908604594195	0.59512587339841	-4.94923275187312
Tesmin	-0.622081666666667	0.502162833333333	-2.9233522467329	0.0391046932907093	0.595427288803793	-4.95256147910859
Fhad1	0.0196656666666667	0.0158875	2.92314964067302	0.0391130560750381	0.595427288803793	-4.95280562861545
Zfp952	-0.664575666666665	3.9853295	-2.92304700981584	0.0391172930573252	0.595427288803793	-4.95292930561148
Niban3	-0.254796	0.501305666666667	-2.92296107942832	0.0391208409871715	0.595427288803793	-4.95303285854515
0610009B22Rik	2.96960666666668	28.6771173333333	2.92286905036848	0.0391246411308249	0.595427288803793	-4.95314376198688
Six2	-0.223505666666667	0.658210166666667	-2.92257330393821	0.0391368562151055	0.595427288803793	-4.95350017138005
Itm2c	-3.23479433333333	16.8543791666667	-2.92037854591891	0.0392276421167321	0.596307670259902	-4.95614548912403
Dbndd2	1.51342566666667	8.2218745	2.91952002938759	0.0392632202405273	0.596307670259902	-4.95718042941356
Prnp	10.2591356666667	62.9861131666667	2.91888157728323	0.0392897025775662	0.596307670259902	-4.9579501478887
Fam174a	1.98412866666668	22.808469	2.91877928895766	0.0392939472954139	0.596307670259902	-4.9580734719841
Itprip	-0.228575	0.546136833333333	-2.91851062999202	0.0393050984964338	0.596307670259902	-4.95839738795414
Naa60	1.32241133333333	18.072013	2.91812388579964	0.039321157421195	0.596307670259902	-4.95886369394216
Gm46074	0.0527493333333334	0.14213	2.91531553592837	0.0394379955023297	0.5967384307127	-4.96225039745312
Nav3	-0.107185666666667	0.485158166666667	-2.91501125591311	0.0394506785953925	0.5967384307127	-4.96261740591619
Otulin	4.95204366666667	10.3892085	2.91435268601421	0.039478145324302	0.5967384307127	-4.96341178578606
Psmd4	10.914016	84.8131186666667	2.91411257109385	0.039488165160862	0.5967384307127	-4.96370143184244
Col27a1	-0.222166	0.469967666666667	-2.91408165580263	0.0394894554473182	0.5967384307127	-4.96373872494229
Gtf2f1	2.52492766666666	13.2429251666667	2.91282230963394	0.03954205686524	0.5967384307127	-4.96525798461062
C1ra	-0.782854	4.74841966666667	-2.91254643498445	0.0395535905490964	0.5967384307127	-4.96559082531544
Sec14l1	-4.990899	19.2957935	-2.91173513444801	0.0395875315090032	0.5967384307127	-4.96656971358918
Col6a6	-0.303758	0.885990666666667	-2.91141758170482	0.0396008254971795	0.5967384307127	-4.96695288665371
B430212C06Rik	-0.124827666666667	0.463940166666667	-2.91110499130848	0.0396139167404122	0.5967384307127	-4.96733008537835
Rnf180	-0.0386826666666667	0.057076	-2.91062783470358	0.0396339095605499	0.5967384307127	-4.96790588970243
Efnb2	-1.70406233333333	5.38937983333333	-2.91057223207607	0.039636240058096	0.5967384307127	-4.96797298968079
Hspb6	334.281152	697.315311666667	2.91047106130826	0.0396404808761999	0.5967384307127	-4.96809508133019
Camsap2	-0.602585	2.81328883333333	-2.91036828861938	0.0396447893752165	0.5967384307127	-4.96821910758843
Fgd5	-0.613569000000002	6.47713083333333	-2.90910045313079	0.0396979845206931	0.597168416273363	-4.96974925217353
Dmtf1	-0.708150666666668	6.24771	-2.90868195708471	0.039715561503515	0.597168416273363	-4.97025438117299
Nsmce2	1.756138	7.821503	2.90757325169061	0.0397621706575202	0.597388122990668	-4.97159271530965
Tc2n	-0.0196206666666667	0.0141903333333333	-2.90733024990109	0.0397723946467743	0.597388122990668	-4.97188606862655
Gm36201	0.0977686666666667	0.413642	2.90519463773246	0.0398623774984881	0.598034700309513	-4.97446453925296
Alpl	-2.71175	13.923981	-2.90441493994173	0.0398952877581895	0.598034700309513	-4.97540607643505
Samd15	-0.0108166666666667	0.00791466666666667	-2.90376313440991	0.0399228237090548	0.598034700309513	-4.97619323863984
Kif19a	-0.107125333333333	0.340238333333333	-2.90194798817275	0.0399996205871683	0.598034700309513	-4.97838563020565
Plin3	-2.83828933333334	19.883148	-2.90183151676817	0.0400045541428967	0.598034700309513	-4.97852632337513
Gm42005	-0.123142333333333	0.2558665	-2.90147676691844	0.0400195851160068	0.598034700309513	-4.97895485949142
Gm41750	-0.15466	0.223341666666667	-2.90089273943062	0.0400443448237508	0.598034700309513	-4.97966039913327
Gm40180	0.0402063333333333	0.2111345	2.9007405406278	0.0400508001387229	0.598034700309513	-4.97984427187061
Tpm3	-4.48541066666667	20.394212	-2.90031742781954	0.0400687521854214	0.598034700309513	-4.98035545477231
Gm5103	-0.172203	0.391633166666667	-2.89979727882376	0.0400908339674481	0.598034700309513	-4.98098390505746
Lin7c	-1.44157633333333	9.9676595	-2.89968342838055	0.0400956690972985	0.598034700309513	-4.98112146543393
Mal	-0.614202666666666	1.571261	-2.89963933545041	0.0400975418653753	0.598034700309513	-4.98117474141341
Pgpep1	-0.348856	3.14324133333333	-2.89926471367844	0.0401134572961463	0.598034700309513	-4.98162739473214
Tra2b	-2.24367433333333	17.2363151666667	-2.89862126175731	0.0401408106002728	0.598034700309513	-4.98240491840762
Lama1	-0.00610766666666667	0.00305383333333333	-2.8983392322331	0.0401528064818336	0.598034700309513	-4.9827457302336
Ttyh3	-0.578044666666666	2.25100733333333	-2.89832111306385	0.0401535773053953	0.598034700309513	-4.98276762627868
Tmed4	2.163869	41.0830195	2.89645450693567	0.0402330771457491	0.59890353344051	-4.98502355825969
Actb	-29.9093283333334	169.2134785	-2.89491535513627	0.0402987661681052	0.599565975302335	-4.98688409255887
Pcdhgb4	0.130335333333333	0.258220666666667	2.89308017105879	0.0403772500897227	0.60034591776212	-4.98910289133458
2310069B03Rik	0.317873	1.1356145	2.8926410825899	0.040396054197801	0.60034591776212	-4.98963383149799
Gm46126	-0.035424	0.0275583333333333	-2.8917255961229	0.0404352924719793	0.60034591776212	-4.9907409098768
Hectd2	0.440679333333333	1.607902	2.89170795137991	0.0404360491644145	0.60034591776212	-4.99076224840345
Gm36033	-0.024145	0.0897475	-2.89064558746721	0.0404816383950635	0.600476484278293	-4.99204708710569
Nmb	-1.92559866666667	4.08744933333333	-2.88927782531923	0.0405404198853499	0.600476484278293	-4.99370150348012
Fa2h	-0.137686	0.338889333333333	-2.88925591307483	0.0405413623898611	0.600476484278293	-4.99372801012677
C1qtnf1	-0.832072666666666	2.36228633333333	-2.88885500581837	0.0405586109182525	0.600476484278293	-4.99421298818275
Mpzl1	-1.08002566666666	6.82931716666667	-2.88856245990022	0.0405712026403327	0.600476484278293	-4.99456689507059
Gm12107	-0.150127333333333	0.158915666666667	-2.88854017709127	0.0405721619174534	0.600476484278293	-4.99459385213121
Lpar3	-0.0439296666666667	0.0426591666666667	-2.88773929725471	0.0406066571217245	0.600672861071908	-4.99556277653537
Cpm	-0.407176666666667	2.35691533333333	-2.88668884502179	0.0406519527404491	0.60102871402781	-4.9968337710101
Lin9	-0.305954333333334	1.4517915	-2.88601306834694	0.0406811228871342	0.601145908856461	-4.99765150550756
Etv1	-0.354569666666666	0.693432166666667	-2.8854703342011	0.040704567558194	0.601178420021802	-4.9983082943055
Gm1818	-2.10192633333334	7.9062575	-2.8838393917528	0.0407751130765644	0.601906181450505	-5.00028221529623
Nxn	2.69995433333333	14.8480445	2.8829131917757	0.0408152376596095	0.602184356252153	-5.00140334964849
Dnaaf4	0.049407	0.2683285	2.88172429802111	0.0408668088593994	0.602631035488945	-5.00284263526997
Frem1	-0.0898063333333333	0.224460833333333	-2.8789768758459	0.0409862706906655	0.603787576613519	-5.00616941651635
Gabre	0.062017	0.179684833333333	2.87865857670141	0.0410001366107687	0.603787576613519	-5.00655490211761
Unc13c	-0.0374766666666667	0.058791	-2.87801808083647	0.0410280545148698	0.603787576613519	-5.00733063481312
Calr4	-0.0187383333333333	0.00936916666666667	-2.87765340609081	0.0410439596614093	0.603787576613519	-5.0077723330246
Ptpa	-1.95667000000001	26.3085836666667	-2.87747089856196	0.0410519223056191	0.603787576613519	-5.0079933949251
Gm44505	-0.295845	0.2041325	-2.87544431266576	0.0411404593980688	0.604775438985222	-5.0104483934882
D130020L05Rik	0.115207666666667	0.253608166666667	2.87373340150605	0.0412153755031536	0.605562147449761	-5.01252141336116
Psd	-0.0469886666666666	0.239314	-2.87196113363487	0.0412931429089275	0.606135552097991	-5.01466918914706
Gm30199	0.0253256666666667	0.0168718333333333	2.87186783181602	0.0412972416582418	0.606135552097991	-5.0147822713895
Pde1a	-0.164403	0.616994833333333	-2.86937471888981	0.0414069367206735	0.607284079734462	-5.0178043670093
Gm38991	-0.0216153333333333	0.030953	-2.86843969451485	0.0414481630110577	0.607284079734462	-5.01893799673877
Nmnat1	1.35000933333333	12.4478506666667	2.86824998103414	0.0414565334242135	0.607284079734462	-5.01916802086135
Uxt	2.59977233333333	15.2003195	2.86806458794953	0.0414647150841093	0.607284079734462	-5.01939281122431
Tbc1d10a	-0.662107	2.41221483333333	-2.86746354751709	0.041491252556325	0.607284079734462	-5.02012160833718
Sez6	-0.107334333333333	0.1844935	-2.86716921722562	0.0415042550783253	0.607284079734462	-5.02047851882618
Rbfa	-0.860737333333335	14.2729826666667	-2.86659507543954	0.0415296321483513	0.607341359449119	-5.02117476729488
Cpz	-0.093418	0.115677666666667	-2.86590760200936	0.0415600418327717	0.607472140384181	-5.02200850826298
Hhip	-0.0775556666666666	0.1348335	-2.86497028426819	0.0416015441741847	0.607570023104167	-5.02314535218051
Sun1	-1.12880566666666	14.9821905	-2.8647866803569	0.0416096792980379	0.607570023104167	-5.02336805344219
Gm34502	-0.182568333333333	0.2664995	-2.86301656350356	0.0416882030612913	0.60840266644065	-5.0255153363626
Crim1	-1.80044233333333	7.5915955	-2.86150022043674	0.0417556040295587	0.608861105331673	-5.02735510453762
Arsb	-0.513895999999999	1.53541333333333	-2.86134191744806	0.0417626477294783	0.608861105331673	-5.02754719005134
Actr6	0.527734666666667	6.39141333333333	2.86028389288224	0.0418097594966892	0.609065135494848	-5.02883108706858
Gm40138	-0.110533333333333	0.0621823333333333	-2.85972158408914	0.0418348227429703	0.609065135494848	-5.02951350094401
Gm33695	-0.378338333333333	0.618794166666667	-2.85912055997694	0.0418616306091322	0.609065135494848	-5.03024294589521
Erlin2	-0.393767	4.24639516666667	-2.85865710822807	0.0418823156616084	0.609065135494848	-5.0308054561529
Sec16b	-0.182660666666667	1.02443666666667	-2.85741020741531	0.0419380261279604	0.609065135494848	-5.03231901199826
Vegfc	-0.606240333333333	2.5048515	-2.85725049876832	0.0419451678944214	0.609065135494848	-5.03251288992377
Mrpl13	2.16128266666666	52.587176	2.85718511710809	0.0419480919979757	0.609065135494848	-5.03259226080823
Med31	1.055888	6.55218033333333	2.85686026560828	0.041962623984833	0.609065135494848	-5.03298662675914
Lonrf1	-0.451708666666667	2.68515166666667	-2.8564645744171	0.0419803327088986	0.609065135494848	-5.03346701018161
Rgs16	-0.250044	0.536475	-2.85578952377219	0.0420105635862582	0.609065135494848	-5.03428659401123
Slc37a4	-18.341676	64.0572733333333	-2.85572625403275	0.0420133982785336	0.609065135494848	-5.03436341335216
Smad4	-0.662599666666665	10.5961668333333	-2.85321557945783	0.0421260614761567	0.609648733566641	-5.03741219233944
Pkd2l1	-0.0105066666666667	0.0121826666666667	-2.85307409717408	0.042132420580122	0.609648733566641	-5.0375840228886
Carnmt1	-9.05851266666668	53.0483233333333	-2.85306216603306	0.0421329568908388	0.609648733566641	-5.03759851340711
Mrpl41	1.44655133333334	10.612342	2.85271987091893	0.0421483465507243	0.609648733566641	-5.03801424308509
Mab21l2	0.065449	0.171471833333333	2.85203663369536	0.0421790842592568	0.609648733566641	-5.03884410552438
Kbtbd2	-1.224703	8.0288935	-2.85136424020356	0.0422093591485603	0.609648733566641	-5.03966085741207
Hax1	1.861064	26.678738	2.85131594183763	0.0422115347653536	0.609648733566641	-5.03971952741637
Timp2	-5.049169	25.6852468333333	-2.8509947550003	0.0422260060000925	0.609648733566641	-5.04010969407444
C1qtnf3	-0.330078666666667	0.594355333333333	-2.8505132755249	0.0422477099248609	0.609651043066657	-5.04069460422718
Rpa3	1.52294433333334	8.08438983333333	2.84959196931046	0.0422892757269556	0.609939818818241	-5.04181390941199
Islr	-2.18893366666666	8.93182383333333	-2.8481488793408	0.0423544764014718	0.610569013351426	-5.04356736081329
Tpm4	-7.37458766666666	36.4664931666667	-2.84611494529139	0.0424465673691976	0.611011701095594	-5.04603919413582
Nckipsd	-0.501956	2.60395933333333	-2.8461060815247	0.0424469691968279	0.611011701095594	-5.04604996743604
Lsm11	-0.141925666666667	0.8335985	-2.84546073865042	0.0424762366827126	0.611011701095594	-5.04683436524181
Gm30684	-0.717281	2.56002316666667	-2.84532400573487	0.0424824407324178	0.611011701095594	-5.04700056765965
Ttc9	0.693650333333333	0.873889833333333	2.8446860047145	0.0425114027590604	0.611011701095594	-5.04777610706562
Snrpd1	1.66574966666667	12.7517091666667	2.8446125778007	0.042514737418094	0.611011701095594	-5.04786536657823
H1f0	8.64304233333334	54.0866605	2.84366010195036	0.0425580208943216	0.611032988261527	-5.04902328333795
Gm38804	-0.0847103333333334	0.155096833333333	-2.84362967997907	0.0425594041933518	0.611032988261527	-5.04906026903704
Inpp1	0.742834333333334	3.1647535	2.84292100769754	0.0425916423454504	0.61118574801803	-5.04992187619743
Ube2b	20.567292	235.867562666667	2.84224226537283	0.04262254512149	0.611319200125659	-5.05074715632291
Hopx	-2.24089466666666	4.477749	-2.84139981370316	0.0426609371393239	0.611559877998271	-5.05177157426703
Ino80c	-0.656177666666663	13.7070455	-2.8407216738737	0.0426918698824147	0.611693434902568	-5.05259625743153
Gm20125	0.0385796666666667	0.0312501666666667	2.83988281139201	0.0427301693102925	0.611822017265566	-5.05361647838139
Aqr	-0.575306666666665	4.62288766666667	-2.8391219936615	0.0427649394491981	0.611822017265566	-5.05454186156167
Actc1	-105.136482666667	179.712886666667	-2.8391052270923	0.0427657060623114	0.611822017265566	-5.05456225560832
Stxbp6	-0.762647999999999	2.728251	-2.83602241018881	0.0429069280428928	0.613532213116614	-5.0583126723003
Mier1	-0.923509333333331	7.583234	-2.83186283701024	0.0430983207268964	0.615957717136219	-5.06337499557149
Srp9	2.73252666666668	31.515734	2.83091068597445	0.0431422686913769	0.61604240694857	-5.06453410974421
Myo15	-0.00928666666666667	0.0108633333333333	-2.83061231511764	0.0431560509783326	0.61604240694857	-5.06489735998703
Scnm1	4.45828066666667	23.2512123333333	2.8295707205852	0.0432042035367759	0.61604240694857	-5.06616553563906
Fam98b	1.70541933333333	14.725127	2.82911642757608	0.0432252245618371	0.61604240694857	-5.0667186966943
Jup	-3.127084	22.730979	-2.82903052337215	0.0432292008302051	0.61604240694857	-5.06682329930671
Htra3	-2.78451166666667	14.2873335	-2.82751332555953	0.04329949660902	0.61604240694857	-5.06867089783926
Arhgap25	-0.576737	1.38798483333333	-2.82738963726822	0.0433052331662851	0.61604240694857	-5.06882153500647
Gm30744	-0.0807626666666667	0.0844513333333333	-2.82725020260898	0.0433117010672929	0.61604240694857	-5.06899135170938
Eif3b	-0.696674999999999	36.0155741666667	-2.82704452475138	0.0433212437794287	0.61604240694857	-5.06924185026389
Homer1	2.15172766666666	15.1706348333333	2.82702942055668	0.0433219446543097	0.61604240694857	-5.06926024613633
Tgm1	-0.01738	0.0261093333333333	-2.82636344472532	0.0433528605829083	0.616100016954892	-5.07007138853779
Lgals9	-0.900338333333336	9.0280925	-2.82600437699751	0.0433695396768021	0.616100016954892	-5.07050874828975
Hypk	8.57070766666668	50.1656005	2.82509959818565	0.0434116001576259	0.616388088941545	-5.07161088178366
Ppfibp2	-2.01081266666667	6.523751	-2.82444012929911	0.0434422862541691	0.616514451564934	-5.07241426431411
Med13l	-0.679954666666666	3.943825	-2.82388678595324	0.0434680532760892	0.616570913086101	-5.07308840554643
Tmem255a	-0.0770776666666667	0.248937166666667	-2.82212433641609	0.043550239985346	0.616841289038611	-5.07523587282773
Kcna7	11.125631	67.8760605	2.8213659883395	0.0435856579215703	0.616841289038611	-5.07616001082205
Rtl5	-0.0694693333333333	0.405423666666667	-2.82117272323639	0.0435946894442765	0.616841289038611	-5.07639553944889
Gm13056	0.342024	0.437906	2.82038241053865	0.0436316439935166	0.616841289038611	-5.07735872945607
[truncated: 26,299 more rows]
